# Supplementary material for: Schizophrenia copy number variants and associative learning
Source: Mol Psychiatry. 2016 Dec 13;22(2):178–82. doi: 10.1038/mp.2016.227 (PMC5285462; doi:10.1038/mp.2016.227)
Supplement: Supplementary Table 1 [file mp2016227x2.xlsx]

## Sheet: Sheet1
Supplementary Table 1: Top 5% differentially expressed genes following the consolidation of contextual fear memory
Affymetrix ID	Rat Gene Symbol	Rat Gene ID	Human Gene Symbol	Human Gene ID	Expression P-value
1375730_at	Itfg2	362441	ITFG2	55846	7.7e-07
1368467_at	Cyp4f1	56266	CYP4F12	66002	6.73e-06
1387376_at	Aox1	54349	AOX1	316	1.89e-05
1368191_a_at	Slc22a1	24904	SLC22A1	6580	1.91e-05
1370294_a_at	Cdc20	64515	CDC20	991	3.6e-05
1374495_at	Lrba	361975	LRBA	987	4.26e-05
1374200_at	Slc29a3	353307	SLC29A3	55315	4.44e-05
1372980_at	Tspan33	500065	TSPAN33	340348	4.5e-05
1379736_at	Slc43a2	287532	SLC43A2	124935	4.98e-05
1382143_at	Farp1	306183	FARP1	10160	5.16e-05
1381030_at	Slu7	303057	SLU7	10569	5.25e-05
1368731_at	Orm1	24614	ORM1	5004	6.66e-05
1386927_at	Cpt2	25413	CPT2	1376	7.61e-05
1380767_at	Gpr180	306165	GPR180	160897	7.91e-05
1374092_at	Wwtr1	295062	WWTR1	25937	8.51e-05
1370877_at	Nfasc	116690	NFASC	23114	0.000107146
1371327_a_at	Actg1	287876	ACTG1	71	0.000112114
1387292_s_at	Capn8	170808	CAPN8	388743	0.000115287
1387028_a_at	Id1	25261	ID1	3397	0.000136727
1370413_at	Nr2c1	252924	NR2C1	7181	0.000162405
1369183_at	Mapk13	29513	MAPK13	5603	0.000162949
1374574_at	Fam214a	300836	FAM214A	56204	0.000169732
1388053_at	Cdk5rap1	252827	CDK5RAP1	51654	0.000186446
1374000_at	Helz	287773	HELZ	9931	0.000188063
1374579_at	RGD1560873	306238	CCDC66	285331	0.000188804
1376359_at	Ms4a8	361733	MS4A8	83661	0.000201326
1368092_at	Fah	29383	FAH	2184	0.000205991
1393397_at	Cpa2	296959	CPA2	1358	0.000208678
1390892_at	Depdc1b	310074	DEPDC1B	55789	0.000224366
1367688_at	Scamp4	65170	SCAMP4	113178	0.000225927
1386941_at	Plec	64204	PLEC	5339	0.000231323
1377657_at	Ibtk	315858	IBTK	25998	0.000232728
1370331_at	Il11ra1	245983	IL11RA	3590	0.000236811
1391059_at	Npw	259224	NPW	283869	0.000247147
1392828_at	Med12	679693	MED12	9968	0.000249785
1398255_at	Slc15a2	60577	SLC15A2	6565	0.000254314
1369224_at	Cdh17	117048	CDH17	1015	0.000254391
1393033_at	Yars2	287924	YARS2	51067	0.000255322
1382370_at	Ccnf	117524	CCNF	899	0.000267617
1372650_at	Dnmbp	309362	DNMBP	23268	0.000297758
1377860_at	Ttc39b	298186	TTC39B	158219	0.000308007
1378131_at	Slc9a9	363115	SLC9A9	285195	0.000317913
1399167_a_at	Gab1	361388	GAB1	2549	0.000318177
1388242_at	Gpr176	117257	GPR176	11245	0.000321426
1382722_at	Scarf1	303313	SCARF1	8578	0.000332565
1392912_at	Cacybp	289144	CACYBP	27101	0.000340443
1369068_at	Cul5	64624	CUL5	8065	0.000377679
1371931_at	Gtf2i	353256	GTF2I	2969	0.000384991
1376612_at	Dtwd1	296119	DTWD1	56986	0.000399673
1367654_at	Fat1	83720	FAT1	2195	0.000405095
1383110_at	Klhl24	303803	KLHL24	54800	0.000418727
1389496_at	Akap7	361458	AKAP7	9465	0.000426753
1375413_at	Sirt2	361532	SIRT2	22933	0.000436381
1370020_at	Slc25a10	170943	SLC25A10	1468	0.000436408
1395550_at	Ccbe1	361341	CCBE1	147372	0.000444236
1371374_at	Maf1	315093	MAF1	84232	0.000452634
1367491_at	Api5	362170	API5	8539	0.0004622
1373786_at	Zfp703	680717	ZNF703	80139	0.000466587
1387271_at	Phyh	114209	PHYH	5264	0.000471848
1389431_at	Prkdc	360748	PRKDC	5591	0.000544713
1377955_at	Orai2	304592	ORAI2	80228	0.000545448
1367880_at	Lamb2	25473	LAMB2	3913	0.000555903
1387046_at	Ift172	116475	IFT172	26160	0.000565627
1383855_at	Degs2	314438	DEGS2	123099	0.000568592
1388422_at	Lims2	361303	LIMS2	55679	0.000579066
1386773_at	Btd	306262	BTD	686	0.000589073
1393112_at	Tcp11	309641	TCP11	6954	0.000593595
1368536_at	Enpp2	84050	ENPP2	5168	0.000594097
1374670_at	Mfsd12	362824	MFSD12	126321	0.00060695
1367789_at	Slc27a1	94172	SLC27A1	376497	0.000620022
1375785_at	Fktn	362520	FKTN	2218	0.000625406
1372593_at	Zfp110	308362	ZNF274	10782	0.000627099
1374739_at	Cdca4	500727	CDCA4	55038	0.000648665
1376970_at	Ybey	361822	YBEY	54059	0.000653785
1368601_at	Slc6a3	24898	SLC6A3	6531	0.000659195
1368104_at	Tspan2	64521	TSPAN2	10100	0.000662244
1383316_at	Hddc2	361462	HDDC2	51020	0.000677594
1368814_at	Aldh6a1	81708	ALDH6A1	4329	0.000697212
1371813_at	Hirip3	361650	HIRIP3	8479	0.000702352
1369414_at	Stxbp3	114095	STXBP3	6814	0.000705306
1379850_at	Psmc6	289990	PSMC6	5706	0.000731611
1372643_at	Epb41l2	309557	EPB41L2	2037	0.00073324
1371348_at	Psmb5	29425	PSMB5	5693	0.00073569
1391019_at	Slitrk1	306147	SLITRK1	114798	0.000737194
1379399_at	Cc2d1a	288908	CC2D1A	54862	0.000737518
1377900_at	Abhd14b	300983	ABHD14B	84836	0.000753266
1384867_at	Yipf7	364147	YIPF7	285525	0.000761647
1398354_at	Ctnnal1	298019	CTNNAL1	8727	0.000779468
1383906_at	Neurl3	316326	NEURL3	93082	0.000799099
1369635_at	Sord	24788	SORD	6652	0.000799129
1390282_at	Cyp2s1	308445	CYP2S1	29785	0.000849672
1369960_at	Fxyd1	58971	FXYD1	5348	0.000860564
1380581_at	Zfp867	100125361	ZNF627	199692	0.000866915
1368371_at	Kcnq1	84020	KCNQ1	3784	0.0008709
1368439_at	Sox10	29361	SOX10	6663	0.000885459
1372069_at	Kank1	309429	KANK1	23189	0.000899746
1398809_at	Nde1	83836	NDE1	54820	0.000968829
1388174_at	Wnt2b	116466	WNT2B	7482	0.000969795
1389229_at	Acpl2	315939	PXYLP1	92370	0.000969868
1391886_at	LOC100365008	100365008	MSMP	692094	0.000977161
1373915_at	Dmpk	308405	DMPK	1760	0.000994086
1377829_at	Cep57	315423	CEP57	9702	0.00105407
1372678_at	Champ1	306647	CHAMP1	283489	0.00106193
1370703_at	Mrgprf	266762	MRGPRF	116535	0.00106388
1379323_at	Tmem203	311800	TMEM203	94107	0.00106538
1387232_at	Bmp4	25296	BMP4	652	0.00106584
1391475_at	Hnrpll	313842	HNRNPLL	92906	0.0010717
1374591_at	Ptprd	313278	PTPRD	5789	0.00108508
1398286_at	Csad	60356	CSAD	51380	0.00115197
1368378_at	Aldh1l1	64392	ALDH1L1	10840	0.00116276
1377190_at	Fam65b	306934	FAM65B	9750	0.00116811
1368978_at	Scrg1	64458	SCRG1	11341	0.00116876
1379370_at	Sspn	500364	SSPN	8082	0.00118042
1390110_at	Uckl1	499956	UCKL1	54963	0.00118116
1369728_at	LOC680097	680097	HIST4H4	121504	0.00119683
1371021_at	Arsb	25227	ARSB	411	0.00120636
1385912_at	Dusp15	362238	DUSP15	128853	0.00121541
1376676_a_at	Mphosph8	290270	MPHOSPH8	54737	0.00121733
1386979_at	Serinc5	170907	SERINC5	256987	0.00123703
1371519_at	Etfdh	295143	ETFDH	2110	0.00124138
1368554_at	Pnlip	25702	PNLIP	5406	0.0012473
1371131_a_at	Txnip	117514	TXNIP	10628	0.00125515
1383960_at	Pex16	311203	PEX16	9409	0.00127141
1388425_at	Oaf	315594	OAF	220323	0.00129081
1371704_at	Ddx23	300208	DDX23	9416	0.00129478
1384843_at	Spaca3	287557	SPACA3	124912	0.00131072
1371106_at	Itgb7	25713	ITGB7	3695	0.00131551
1369460_at	Slc7a2	64554	SLC7A2	6542	0.00132231
1385565_at	Rad50	64012	RAD50	10111	0.00135479
1367821_a_at	Cacna1a	25398	CACNA1A	773	0.00141787
1374295_at	Polrmt	299604	POLRMT	5442	0.00142648
1381609_at	Zfp335	259270	ZNF335	63925	0.0014397
1369772_at	Slc6a9	116509	SLC6A9	6536	0.00145277
1370941_at	Pdgfra	25267	PDGFRA	5156	0.00146643
1398967_at	Med24	619436	MED24	9862	0.00147275
1386982_at	Mgat2	94273	MGAT2	4247	0.00149606
1377490_at	Tbx1	360737	TBX1	6899	0.00153296
1374711_at	Cpsf3	298916	CPSF3	51692	0.00155498
1379876_at	Cog7	293456	COG7	91949	0.00156103
1367887_at	Lcat	24530	LCAT	3931	0.00156617
1367853_at	Slc12a2	83629	SLC12A2	6558	0.00156768
1373706_at	Smarcal1	316477	SMARCAL1	50485	0.00158736
1395801_at	Sdccag8	305002	SDCCAG8	10806	0.00159902
1374615_at	Ankrd44	301415	ANKRD44	91526	0.00160143
1391016_at	Wars2	690654	WARS2	10352	0.00163417
1374637_at	Tmco6	291661	TMCO6	55374	0.00164831
1371909_at	Med23	309565	MED23	9439	0.00166816
1371069_at	Slc22a23	64559	SLC22A23	63027	0.00169121
1371633_at	Ctnnbl1	296320	CTNNBL1	56259	0.00170955
1380579_at	Matn1	297894	MATN1	4146	0.00171059
1379852_at	Zfp512b	311721	ZNF512B	57473	0.00173411
1370663_at	Wee1	308937	WEE1	7465	0.00174923
1372162_at	Acss1	296259	ACSS1	84532	0.00176877
1370787_at	Bcl2l11	64547	BCL2L11	10018	0.00179122
1372301_at	Aebp1	305494	AEBP1	165	0.00179582
1370236_at	Ppt1	29411	PPT1	5538	0.00180331
1393049_at	Myo1g	289785	MYO1G	64005	0.00184666
1392929_at	RGD1565616	499891	C20orf194	25943	0.00185998
1379475_at	Slx4ip	499895	SLX4IP	128710	0.00188935
1374006_at	Kat3	541589	CCBL2	56267	0.00189213
1370932_at	Lrp4	83469	LRP4	4038	0.00190329
1389202_at	Rpe	501157	RPE	6120	0.00190955
1372614_at	Focad	313346	FOCAD	54914	0.00191861
1387867_at	Aldh9a1	64040	ALDH9A1	223	0.00192144
1375269_at	Dera	690945	DERA	51071	0.0019245
1387709_at	Figf	360457	FIGF	2277	0.0019495
1387771_a_at	Mapk3	50689	MAPK3	5595	0.00195162
1376368_at	Cuedc2	294009	CUEDC2	79004	0.00195267
1367702_at	Acadm	24158	ACADM	34	0.00195332
1372565_at	Htra3	360959	HTRA3	94031	0.00196552
1380901_at	Syt16	299142	SYT16	83851	0.00198768
1376218_a_at	LOC685152	685152	ATP8B2	57198	0.00201619
1369786_at	Chrm5	53949	CHRM5	1133	0.00201637
1377907_at	Snrnp48	291060	SNRNP48	154007	0.00202693
1372117_at	Mtmr10	309255	MTMR10	54893	0.00203044
1376135_at	Dars2	304919	DARS2	55157	0.0020312
1377563_at	Lmod3	500267	LMOD3	56203	0.00203355
1367735_at	Acadl	25287	ACADL	33	0.00205533
1388665_at	RGD1308134	287452	C17orf49	124944	0.00205873
1368861_a_at	Mag	29409	MAG	4099	0.00205979
1387065_at	Plcd4	140693	PLCD4	84812	0.00209024
1387668_at	Ptpn11	25622	PTPN11	5781	0.00210286
1375582_at	Zfhx4	310250	ZFHX4	79776	0.00212189
1376572_a_at	Svil	361256	SVIL	6840	0.00215704
1372001_at	Fam96b	680987	FAM96B	51647	0.00216497
1367777_at	Decr1	117543	DECR1	1666	0.00219655
1388957_at	Anapc16	100360936	ANAPC16	119504	0.00220615
1374477_at	Prrx2	113931	PRRX2	51450	0.00221681
1377353_a_at	Tnfsf13	287437	TNFSF13	8741	0.00222953
1372783_at	Larp4b	307070	LARP4B	23185	0.00226901
1385167_at	Xpo5	363194	XPO5	57510	0.00229131
1374443_at	Ict1	303673	ICT1	3396	0.00229249
1369158_at	Casr	24247	CASR	846	0.00229493
1377631_at	Col9a3	362285	COL9A3	1299	0.00235652
1368125_at	Slc12a4	29501	SLC12A4	6560	0.00237224
1373702_at	L3mbtl2	300320	L3MBTL2	83746	0.00239436
1389702_at	Ubox5	296161	UBOX5	22888	0.00240742
1387733_at	Drd3	29238	DRD3	1814	0.00242542
1373708_at	Tut1	499314	TUT1	64852	0.0024324
1370510_a_at	Arntl	29657	ARNTL	406	0.00243712
1375349_at	Sorbs1	686098	SORBS1	10580	0.00247549
1390789_at	Acad11	315973	ACAD11	84129	0.00247566
1385511_at	Sez6l	304554	SEZ6L	23544	0.00247988
1380561_at	Iars2	364070	IARS2	55699	0.00248779
1385432_at	Gal3st1	683713	GAL3ST1	9514	0.00249197
1377902_a_at	Rad52	297561	RAD52	5893	0.00251498
1374704_at	Kdelc2	315664	KDELC2	143888	0.00252015
1388992_at	Ep400	304569	EP400	57634	0.00256113
1385609_at	Upk2	689093	UPK2	7379	0.00256527
1375346_at	RGD1563941	500993	C11orf71	54494	0.00256738
1370979_at	Ddx20	84473	DDX20	11218	0.00257629
1375283_at	Scube1	315174	SCUBE1	80274	0.00257992
1392744_at	Atg7	312647	ATG7	10533	0.00258144
1370692_at	Il1rl1	25556	IL1RL1	9173	0.00258723
1381941_at	Cobl	305497	COBL	23242	0.00258907
1374417_at	Nrbp2	680451	NRBP2	340371	0.00261516
1376165_at	Slc24a3	85267	SLC24A3	57419	0.0026694
1388416_at	Lrp1	299858	LRP1	4035	0.00266947
1385717_at	Gdap1	312890	GDAP1	54332	0.00267837
1368762_at	Ubd	29168	UBD	10537	0.00269719
1382779_at	Hace1	361866	HACE1	57531	0.00270753
1367555_at	Alb	24186	ALB	213	0.00275231
1378753_at	Ocln	83497	OCLN	100506658	0.00276079
1373551_at	RGD1309762	304503	HECTD4	283450	0.00278155
1372356_at	Usp54	408223	USP54	159195	0.00279056
1379253_at	Gtf2e1	303918	GTF2E1	2960	0.00280787
1391448_at	Crim1	298744	CRIM1	51232	0.00280815
1390641_at	Zfp346	306765	ZNF346	23567	0.00285437
1367659_s_at	Eci1	29740	ECI1	1632	0.00288338
1390959_at	LOC684830	684830	TTC32	130502	0.00291238
1389853_at	B9d2	308443	B9D2	80776	0.00291984
1390998_at	Glis1	298732	GLIS1	148979	0.00294011
1376770_at	Efhd1	501181	EFHD1	80303	0.0029617
1374069_at	Rab11a	81830	RAB11A	8766	0.0030275
1370716_at	Smad9	85435	SMAD9	4093	0.00303413
1374176_at	Lurap1l	362535	LURAP1L	286343	0.00305334
1369988_at	Epor	24336	EPOR	2057	0.003099
1390158_at	LOC680415	680415	PAPPA2	60676	0.00318701
1388782_at	Tcf21	252856	TCF21	6943	0.00318846
1380890_at	Cspp1	362472	CSPP1	79848	0.00319294
1380731_at	Mgat5b	303693	MGAT5B	146664	0.00321761
1384435_at	Tmem68	312946	TMEM68	137695	0.00325428
1384295_at	Hspa14	307133	HSPA14	51182	0.00326147
1388189_at	Grm3	24416	GRM3	2913	0.00326813
1387841_at	Exoc5	60627	EXOC5	10640	0.00328284
1391713_at	Tmem245	298020	TMEM245	23731	0.00332317
1373745_at	Gtf2h4	294236	GTF2H4	2968	0.00334603
1370106_at	Fgf18	29369	FGF18	8817	0.00335036
1391456_at	Jam3	315509	JAM3	83700	0.00337863
1369609_at	Cldn11	84588	CLDN11	5010	0.00337875
1368931_at	Sh3gl3	81921	SH3GL3	6457	0.00338637
1381827_at	Wdr25l	314443	WDR25	79446	0.0033879
1372657_at	Tmem106c	315286	TMEM106C	79022	0.00339729
1389620_at	Suv420h2	308345	SUV420H2	84787	0.00342876
1369006_at	Hk2	25059	HK2	3099	0.00342987
1383544_at	Fchsd1	307482	FCHSD1	89848	0.00343467
1379954_at	Elf2	361944	ELF2	1998	0.00345366
1389069_at	Rnf8	361815	RNF8	9025	0.00354206
1379403_at	Fcgrt	29558	FCGRT	2217	0.00354975
1372328_at	Klc4	316226	KLC4	89953	0.00355703
1390159_at	Rasgrp3	313874	RASGRP3	25780	0.00356292
1393071_at	Tulp1	309900	TULP1	7287	0.00362145
1370104_at	Pde6h	114248	PDE6H	5149	0.00364312
1399019_at	Abhd4	364380	ABHD4	63874	0.0036733
1375767_at	Plekhg3	314249	PLEKHG3	26030	0.0037255
1389434_at	Bbs9	315484	BBS9	27241	0.00380049
1368613_at	Stag3	114522	STAG3	10734	0.0038492
1369312_a_at	Csnk1a1	113927	CSNK1A1	1452	0.00386492
1370802_at	Itgb5	257645	ITGB5	3693	0.00394651
1367663_at	Psme1	29630	PSME1	5720	0.00398543
1368428_at	Xpnpep2	117522	XPNPEP2	7512	0.00404334
1368685_at	Cspg4	81651	CSPG4	1464	0.00404634
1375938_at	Ccdc12	363151	CCDC12	151903	0.0040661
1368699_at	Dscam	171119	DSCAM	1826	0.0041338
1369124_at	Htr2a	29595	HTR2A	3356	0.00414648
1379885_at	Fmo4	246247	FMO4	2329	0.00416193
1372999_at	Dcun1d5	315405	DCUN1D5	84259	0.0041995
1396379_at	Phldb3	308431	PHLDB3	653583	0.00421035
1372082_at	Necap2	298598	NECAP2	55707	0.00426034
1387811_at	Agt	24179	AGT	183	0.0042718
1368509_at	Bbs2	113948	BBS2	583	0.00427495
1383551_at	Bpgm	296973	BPGM	669	0.00430167
1371203_at	Prkci	84006	PRKCI	5584	0.00430461
1376445_at	Il17b	116472	IL17B	27190	0.00431804
1395316_at	Mageh1	367767	MAGEH1	28986	0.00432318
1389353_at	Sema6d	311384	SEMA6D	80031	0.00434702
1384277_at	Plekhh1	314262	PLEKHH1	57475	0.00434719
1383035_at	Ffar2	292794	FFAR2	2867	0.00434968
1389164_at	Herc3	362377	HERC3	8916	0.00437942
1385190_at	Gabrp	81658	GABRP	2568	0.00437966
1372762_at	Hddc3	308758	HDDC3	374659	0.00440261
1369061_at	Gsr	116686	GSR	2936	0.00441366
1376775_at	Prr5l	362171	PRR5L	79899	0.00442383
1371974_at	Phyhd1	296621	PHYHD1	254295	0.00444393
1368799_at	Birc5	64041	BIRC5	332	0.00445648
1371104_at	Srebf1	78968	SREBF1	6720	0.00449313
1390161_at	Cyyr1	304138	CYYR1	116159	0.00454908
1388578_at	Tatdn3	289378	TATDN3	128387	0.00461797
1391656_at	Cpm	314855	CPM	1368	0.00466843
1383302_at	Dnajb1	361384	DNAJB1	3337	0.00470967
1383221_at	RGD1563547	360478	SMIM22	440335	0.00471948
1379824_at	Tox	362481	TOX	9760	0.00472371
1368183_at	Plcg1	25738	PLCG1	5335	0.00478932
1385564_at	Lpp	288010	LPP	4026	0.00479042
1389372_at	RGD1308489	313340	DENND4C	55667	0.00479511
1396867_at	Rln3	266997	RLN3	117579	0.00480956
1370000_at	Nucb2	59295	NUCB2	4925	0.00486235
1371167_at	Mpp3	114202	MPP3	4356	0.00487405
1392556_at	Shroom3	305230	SHROOM3	57619	0.00487545
1375909_at	Gstm4	499689	GSTM4	2948	0.00488253
1374633_at	Pm20d2	313130	PM20D2	135293	0.00491743
1371176_at	Nfic	29228	NFIC	4782	0.00492425
1383673_at	Nap1l2	317247	NAP1L2	4674	0.0049249
1370063_at	Nr2f2	113984	NR2F2	7026	0.00492938
1379352_at	Pip5k1b	309419	PIP5K1B	8395	0.00497567
1392279_at	Dnai1	500442	DNAI1	27019	0.00498059
1376804_at	Myo6	315840	MYO6	4646	0.00500569
1378000_at	Tmem178b	679651	TMEM178B	100507421	0.00502536
1379703_at	Dennd3	315055	DENND3	22898	0.00504315
1373321_at	Myrf	293736	MYRF	745	0.00504557
1373613_at	Slc48a1	300191	SLC48A1	55652	0.00506084
1373797_at	Hyal3	300993	HYAL3	8372	0.00506261
1373017_at	Suclg2	362404	SUCLG2	8801	0.0050668
1378376_at	Chic2	83835	CHIC2	26511	0.00510544
1373444_at	Ppfia1	293645	PPFIA1	8500	0.00511004
1369433_at	Cep78	60347	CEP78	84131	0.00511298
1372170_at	Acy1	300981	ACY1	95	0.00511495
1367810_at	Slc6a8	50690	SLC6A8	6535	0.00513434
1370138_at	Lef1	161452	LEF1	51176	0.00514331
1382223_at	Zmym4	313598	ZMYM4	9202	0.00514945
1373216_at	LOC691849	691849	C15orf65	145788	0.00515021
1385168_at	Lrif1	310775	LRIF1	55791	0.00518804
1390825_at	Slc35b3	306866	SLC35B3	51000	0.00524479
1369543_s_at	Dnajc21	192210	DNAJC21	134218	0.00525924
1381374_at	Lgi4	361549	LGI4	163175	0.00526613
1374272_at	LOC679383	679383	SEPSECS	51091	0.0052722
1369938_at	Pank4	171053	PANK4	55229	0.00527981
1368081_at	Abca2	79248	ABCA2	20	0.0052954
1369228_at	Lifr	81680	LIFR	3977	0.00534274
1369785_at	Ppat	117544	PPAT	5471	0.00534355
1381305_at	RGD1308428	308509	KIAA0355	9710	0.00536191
1399009_at	Ints4	308837	INTS4	92105	0.00537757
1387735_at	Mmp8	63849	MMP8	4317	0.00540391
1388906_at	Tns3	360980	TNS3	64759	0.00541263
1368295_at	Slco2b1	140860	SLCO2B1	11309	0.00541345
1377336_at	Sema3b	363142	SEMA3B	7869	0.00541755
1372789_at	Zfp637	362425	ZNF32	7580	0.00542986
1392851_at	Pex26	297570	PEX26	55670	0.0054487
1369397_at	Tas1r3	170634	TAS1R3	83756	0.00548328
1377090_at	Dock6	367039	DOCK6	57572	0.00551166
1387101_at	Acsl4	113976	ACSL4	2182	0.00555833
1374564_at	Dtx2	304591	DTX2	113878	0.00556563
1399047_at	Mrpl27	287635	MRPL27	51264	0.00560897
1371444_at	Cers2	310667	CERS2	29956	0.00561225
1389446_at	Snrpa1	100361269	SNRPA1	6627	0.00562536
1373084_at	Wdr20	314453	WDR20	91833	0.005627
1371551_at	Traf4	303285	TRAF4	9618	0.00567337
1367923_at	Acsbg1	171410	ACSBG1	23205	0.00568229
1379402_at	Abcc4	170924	ABCC4	10257	0.00569419
1375937_a_at	Cenpt	307805	CENPT	80152	0.00569471
1372441_at	Chd4	117535	CHD4	1108	0.00571506
1385391_at	Cage1	306872	CAGE1	285782	0.00571806
1379827_at	Gps2	497941	GPS2	2874	0.00574465
1393447_at	Kif7	293047	KIF7	374654	0.00578588
1390233_at	Gli2	304729	GLI2	2736	0.00581056
1376792_at	Eva1a	500221	EVA1A	84141	0.00581621
1390419_a_at	Tusc3	290783	TUSC3	7991	0.00587516
1368514_at	Maob	25750	MAOB	4129	0.00593835
1372930_at	Sp110	301570	SP110	3431	0.00596737
1383417_at	Bbs1	309156	BBS1	582	0.00598153
1387769_a_at	Id3	25585	ID3	3399	0.00598501
1387604_at	Dffb	84359	DFFB	1677	0.00600916
1376315_at	Edem2	296304	EDEM2	55741	0.00604202
1383581_at	Sapcd2	680531	SAPCD2	89958	0.00607436
1372649_at	Hspb7	50565	HSPB7	27129	0.00609494
1396729_at	Fer1l5	679806	FER1L5	90342	0.0061113
1368204_at	Lig1	81513	LIG1	3978	0.00613623
1373459_at	Stk11ip	301535	STK11IP	114790	0.00615599
1390050_at	Golm1	680692	GOLM1	51280	0.00615686
1383265_at	Tbc1d23	304019	TBC1D23	55773	0.00615775
1379320_at	Snrpd1	291794	SNRPD1	6632	0.00616405
1394550_at	LOC691221	691221	FAXDC2	10826	0.00618317
1377777_at	Brd9	308067	BRD9	65980	0.00619742
1373737_at	Wash	367328	WASH1	100287171	0.00623791
1376610_a_at	Ttc28	304558	TTC28	23331	0.00627574
1372451_at	Med20	316209	MED20	9477	0.0062965
1374602_at	Tspyl1	29544	TSPYL1	7259	0.00632265
1371811_at	Bscl2	361722	BSCL2	26580	0.00632491
1367672_at	Hsd17b4	79244	HSD17B4	3295	0.0063652
1372665_at	Psat1	293820	PSAT1	29968	0.0064185
1385077_at	Gbf1	309451	GBF1	8729	0.00643617
1389322_at	Pdcd7	363082	PDCD7	10081	0.00647133
1390148_a_at	Zfp395	305972	ZNF395	55893	0.00647508
1377679_at	Gpr125	305408	GPR125	166647	0.00649867
1384423_at	LOC100363253	100363253	NT5C2	22978	0.00656317
1392552_at	Gatad2b	310614	GATAD2B	57459	0.00656885
1374708_at	RGD1565043	306618	ARHGEF10	9639	0.00660129
1382112_at	Chmp1b	689364	CHMP1B	57132	0.00661013
1370845_at	Entpd2	64467	ENTPD2	954	0.00663374
1371765_at	Hist3h2a	64646	HIST1H2AC	8334	0.00671494
1370476_at	Stambp	171565	STAMBP	10617	0.00672301
1391279_at	Scin	298975	SCIN	85477	0.00673432
1382484_at	Taf3	100360100	TAF3	83860	0.00677797
1376790_at	Galc	314360	GALC	2581	0.00678636
1369065_a_at	Atp2a2	29693	ATP2A2	488	0.00679685
1373861_at	Ndfip2	361089	NDFIP2	54602	0.00681185
1388102_at	Ptgr1	192227	PTGR1	22949	0.00681211
1389413_at	Evi2a	685433	EVI2A	2123	0.00683817
1371603_at	Prr3	361788	PRR3	80742	0.00686116
1371567_at	Aldh7a1	291450	ALDH7A1	501	0.00686331
1367851_at	Ptgds	25526	PTGDS	5730	0.00688935
1389261_at	RGD1305508	303275	DHRS13	147015	0.00690043
1383666_at	Ptrh1	362113	PTRH1	138428	0.00691174
1367675_at	Cib1	81823	CIB1	10519	0.00692934
1387312_a_at	Gck	24385	GCK	2645	0.0069452
1373151_at	Lhfp	499615	LHFP	10186	0.0069542
1398360_at	Elovl1	679532	ELOVL1	64834	0.0069677
1388458_at	Rfc4	288003	RFC4	5984	0.00697303
1387789_at	Erg	170909	ERG	2078	0.00698212
1378829_at	Spata5l1	691729	SPATA5L1	79029	0.00700742
1383440_at	Accs	311218	ACCS	84680	0.00707915
1392273_at	Letm2	361169	LETM2	137994	0.00708726
1376429_at	Actl7b	313183	ACTL7B	10880	0.0070877
1378320_at	Rlbp1	293049	RLBP1	6017	0.00713455
1398334_a_at	Commd9	295956	COMMD9	29099	0.00713703
1387223_at	Aadat	29416	AADAT	51166	0.00717811
1388907_at	Necap1	312694	NECAP1	25977	0.00719727
1373938_at	Wdr24	360497	WDR24	84219	0.00721299
1368643_at	Spata6	171413	SPATA6	54558	0.00722164
1374096_at	LOC681316	681316	TPBGL	100507050	0.00723292
1367881_at	Sirpa	25528	SIRPA	140885	0.00731529
1375784_at	Egr4	25129	EGR4	1961	0.00732936
1390114_at	Mpzl1	360871	MPZL1	9019	0.00737464
1378243_at	Tmem17	360985	TMEM17	200728	0.00738191
1368695_at	C4bpb	24236	C4BPB	725	0.00751746
1393588_at	Cldn14	304073	CLDN14	23562	0.00753162
1375061_at	Ppil4	361449	PPIL4	85313	0.00755164
1377446_at	Plekha8	500132	PLEKHA8	84725	0.00758725
1378506_at	Pik3c2a	361632	PIK3C2A	5286	0.00760544
1382185_at	C1qtnf2	497886	C1QTNF2	114898	0.00760758
1374541_at	Gys1	690987	GYS1	2997	0.00762404
1388766_at	Mtx2	288150	MTX2	10651	0.00763417
1375494_a_at	Nlgn3	171297	NLGN3	54413	0.00765637
1377014_at	Nim1	310376	NIM1K	167359	0.00765749
1371617_at	Psmd13	365388	PSMD13	5719	0.0076815
1368963_at	Mxi1	25701	MXI1	4601	0.00774356
1376741_at	Hook3	306548	HOOK3	84376	0.00776963
1369131_at	Slc18a2	25549	SLC18A2	6571	0.00779616
1391472_at	Dzip1	364475	DZIP1	22873	0.00783215
1370166_at	Sdc2	25615	SDC2	6383	0.00792482
1371660_at	Znhit1	100360077	ZNHIT1	10467	0.00797028
1372735_at	Eif3k	292762	EIF3K	27335	0.00797283
1372658_at	Synm	308709	SYNM	23336	0.00801184
1383630_at	Dok3	306760	DOK3	79930	0.00808141
1388099_a_at	Tfpt	85423	TFPT	29844	0.00812495
1388433_at	Krt19	360626	KRT19	3880	0.00813718
1375176_at	Fam172a	294606	FAM172A	83989	0.00815105
1387821_at	Rab3ip	29885	RAB3IP	117177	0.00819344
1377076_at	Siae	363045	SIAE	54414	0.00822316
1381958_at	Topbp1	315969	TOPBP1	11073	0.00822756
1387611_at	Bcl2	24224	BCL2	596	0.00824134
1372692_at	Tnk2	303882	TNK2	10188	0.00824555
1372098_at	Tmem141	499755	TMEM141	85014	0.00825451
1384264_at	Myh14	308572	MYH14	79784	0.00832269
1377385_at	Arhgap27	303583	ARHGAP27	201176	0.00835336
1371982_at	Dpy30	286897	DPY30	84661	0.00835995
1393438_at	Zfp316	304293	ZNF316	100131017	0.00838333
1386885_at	Ech1	64526	ECH1	1891	0.0083897
1368815_at	Mpz	24564	MPZ	4359	0.00840957
1390648_at	Herc2	308669	HERC2	8924	0.00842281
1368425_at	Caskin1	140722	CASKIN1	57524	0.0084939
1379209_at	Pkd2	498328	PKD2	5311	0.00851515
1376868_at	Cobll1	311088	COBLL1	22837	0.00852677
1368549_at	Hbp1	27080	HBP1	26959	0.00860463
1373863_at	Map4k4	301363	MAP4K4	9448	0.00860799
1386615_at	Chst2	367145	CHST2	9435	0.00861206
1379317_a_at	Pdcd11	309458	PDCD11	22984	0.00861988
1395182_at	Klhl20	304920	KLHL20	27252	0.00862765
1367720_at	Alad	25374	ALAD	210	0.0086536
1370481_at	Scnn1g	24768	SCNN1G	6340	0.00869382
1367836_at	Cpt1a	25757	CPT1A	1374	0.00870196
1382617_at	Cuedc1	303419	CUEDC1	404093	0.0087064
1368680_a_at	Slc34a1	25548	SLC34A1	6569	0.0087324
1373814_at	R3hdm2	362894	R3HDM2	22864	0.0087491
1390532_at	Slc13a4	503568	SLC13A4	26266	0.00878355
1375848_at	Pon2	296851	PON2	5445	0.0087859
1379255_at	Atp6ap2	302526	ATP6AP2	10159	0.00880761
1367778_at	Furin	54281	FURIN	5045	0.00882525
1369771_at	Irs1	25467	IRS1	3667	0.008828
1382913_at	Cttnbp2	282587	CTTNBP2	83992	0.00887207
1368783_at	Icos	64545	ICOS	29851	0.00895238
1381441_at	LOC687813	687813	TRAF1	7185	0.00895665
1367872_at	Ap1b1	29663	AP1B1	162	0.00895786
1368705_at	S1pr5	60399	S1PR5	53637	0.00896062
1368768_at	Scn11a	29701	SCN11A	11280	0.00899078
1381449_s_at	Tgfa	24827	TGFA	7039	0.00900632
1388370_at	Ccni	289500	CCNI	10983	0.00901289
1389360_at	Fxyd3	116831	FXYD3	5349	0.00905689
1369126_at	Ptgfr	25652	PTGFR	5737	0.00905923
1391156_at	Podnl1	288907	PODNL1	79883	0.00906688
1371669_at	Dhx38	292007	DHX38	9785	0.0091292
1377577_at	Gmps	295088	GMPS	8833	0.00913658
1390519_at	Gltscr1	292622	GLTSCR1	29998	0.00914975
1394537_at	Prickle3	317380	PRICKLE3	4007	0.00915148
1384351_at	Taf7l	363493	TAF7L	54457	0.00920012
1377832_at	Plk4	310344	PLK4	10733	0.00921012
1368599_at	Slc9a2	24783	SLC9A2	6549	0.00922631
1368618_at	Grb14	58844	GRB14	2888	0.00923195
1370202_at	Pla2g16	24913	PLA2G16	11145	0.00924863
1376962_at	Stra6	363071	STRA6	64220	0.00931243
1387607_at	Npffr2	78964	NPFFR2	10886	0.00931766
1376596_at	Ddx42	303607	DDX42	11325	0.00934653
1367540_at	Zfyve26	314265	ZFYVE26	23503	0.00941724
1368495_at	Rln1	25616	RLN1	6013	0.00944118
1370066_at	Keap1	117519	KEAP1	9817	0.00944226
1377572_at	RGD1563520	361091	UGGT2	55757	0.00944325
1388689_at	Acyp2	364224	ACYP2	98	0.00947213
1385286_at	Elovl3	309449	ELOVL3	83401	0.00947627
1389079_at	Dhrs7c	287411	DHRS7C	201140	0.00952973
1371024_at	Cux1	116639	CUX1	1523	0.00955078
1368456_at	Gabrr1	29694	GABRR1	2569	0.00957688
1393844_at	Mlf1ip	306464	CENPU	79682	0.00959295
1372397_at	Tiprl	360869	TIPRL	261726	0.00959637
1384029_at	Xpa	298074	XPA	7507	0.00960209
1376971_at	Atg10	688555	ATG10	83734	0.00966231
1374109_at	Dgkq	100361138	DGKQ	1609	0.00972764
1379025_at	Ubr4	313658	UBR4	23352	0.00973875
1383229_at	Abca7	299609	ABCA7	10347	0.00975264
1385140_at	Trim9	155812	TRIM9	114088	0.00981287
1383556_at	Dennd2c	295333	DENND2C	163259	0.00984168
1371728_at	Ube3b	687633	UBE3B	89910	0.00986736
1374228_at	Trim47	690374	TRIM47	91107	0.00990703
1383018_at	Angptl6	298698	ANGPTL6	83854	0.00992365
1382891_at	Usp27x	302566	USP27X	389856	0.00992417
1383523_at	Arhgef18	304193	ARHGEF18	23370	0.00993374
1390127_at	Dixdc1	363062	DIXDC1	85458	0.00993545
1375024_at	Tyw3	499731	TYW3	127253	0.00997027
1378684_at	Rem1	366232	REM1	28954	0.009991
1367589_at	Aco2	79250	ACO2	50	0.0100145
1369289_at	Hnf4a	25735	HNF4A	3172	0.0100309
1387565_at	Trpv6	114246	TRPV6	55503	0.0100739
1375901_at	Ddx21	317399	DDX21	9188	0.0101097
1375660_at	Sept8	303135	SEPT8	23176	0.0101533
1375381_at	Nenf	289380	NENF	29937	0.0101682
1370376_a_at	Ybx3	83807	YBX3	8531	0.0101835
1371956_at	LOC683077	683077	PJA1	64219	0.010228
1388550_at	Rad23b	298012	RAD23B	5887	0.0102383
1388395_at	G0s2	289388	G0S2	50486	0.0102826
1374206_at	Enkd1	291975	ENKD1	84080	0.0102858
1371427_at	Spcs1	290555	SPCS1	28972	0.0102955
1373635_at	Mypop	499090	MYPOP	339344	0.0102969
1387787_at	Mylpf	24584	MYLPF	29895	0.0102974
1369247_at	Sp1	24790	SP1	6667	0.0103089
1367999_at	Aldh2	29539	ALDH2	217	0.0103391
1374784_at	Prtfdc1	291355	PRTFDC1	56952	0.0103437
1371123_x_at	RT1-S3	294228	HLA-E	3133	0.0103755
1382678_at	Cfhr1	289057	CFHR1	3078	0.0104517
1389026_at	Ankrd42	293117	ANKRD42	338699	0.0104557
1377187_at	Rbm12b	313069	RBM12B	389677	0.0104787
1395978_at	Clec1a	500337	CLEC1A	51267	0.0105398
1372812_at	Secisbp2l	296115	SECISBP2L	9728	0.0105781
1374120_at	Slc45a4	315054	SLC45A4	57210	0.010667
1377850_at	Znrf2	362367	ZNRF2	223082	0.0107449
1393924_s_at	Ypel1	100360867	YPEL1	29799	0.0107871
1374454_at	Pcmtd2	311726	PCMTD2	55251	0.0108253
1370806_at	Retsat	246298	RETSAT	54884	0.0108376
1393174_at	Fam171b	499821	FAM171B	165215	0.0108531
1390020_at	Ogdh	360975	OGDH	4967	0.0109274
1375882_at	Ppp3cb	24675	PPP3CB	5532	0.0110228
1373832_at	Snx19	315478	SNX19	399979	0.0110479
1368398_at	Cacna1h	114862	CACNA1H	8912	0.011058
1382036_at	Tln1	313494	TLN1	7094	0.0110711
1385427_at	Msi2	360596	MSI2	124540	0.0111089
1378688_at	LOC680728	680728	CASP16	197350	0.0111246
1387554_at	Galnt5	83627	GALNT5	11227	0.0111298
1376220_at	Sema6a	361324	SEMA6A	57556	0.0111348
1396646_at	Lca5	300866	LCA5	167691	0.0111467
1375135_at	Gcn1l1	690632	GCN1L1	10985	0.0112096
1367893_a_at	Clcc1	170927	CLCC1	23155	0.0112781
1389676_at	Ccdc101	293488	CCDC101	112869	0.0112862
1388355_at	Rbm17	291295	RBM17	84991	0.0113011
1383276_at	Lancl2	362375	LANCL2	55915	0.0113557
1389339_at	Arsa	315222	ARSA	410	0.0113598
1368414_at	Slc5a2	64522	SLC5A2	6524	0.0113903
1383410_at	Srp54	116650	SRP54	6729	0.0114275
1387145_at	Gjb1	29584	GJB1	2705	0.0114483
1376986_at	Mettl3	361035	METTL3	56339	0.0115363
1373425_at	Clk2	365842	CLK2	1196	0.0116503
1376632_at	Lmcd1	494021	LMCD1	29995	0.0116546
1369794_a_at	Pfkfb3	117276	PFKFB3	5209	0.0116998
1368706_at	Tm4sf4	116467	TM4SF4	7104	0.0117189
1388297_at	Eef1g	293725	EEF1G	1937	0.0118386
1368712_at	Zfp386	25165	ZNF519	162655	0.0118594
1373860_at	Sox4	364712	SOX4	6659	0.0118736
1377961_at	Zfhx3	307829	ZFHX3	463	0.0118852
1373884_at	Klhl2	290692	KLHL2	11275	0.0118889
1373250_at	Anln	363031	ANLN	54443	0.0119164
1370237_at	Hadh	113965	HADH	3033	0.0119696
1369426_at	Chd8	65027	CHD8	57680	0.0119977
1398258_at	Apod	25239	APOD	347	0.012058
1376223_at	RGD1309079	315891	C3orf58	205428	0.0120914
1388854_at	Brk1	679934	BRK1	55845	0.0121259
1367753_at	Sec31a	93646	SEC31A	22872	0.0121766
1375531_at	Lrig3	299830	LRIG3	121227	0.012247
1372071_at	Cd320	362851	CD320	51293	0.0122935
1370632_at	Obp2b	286933	OBP2A	29991	0.0123146
1378051_at	Rnf123	100190936	RNF123	63891	0.0124145
