# Supplementary material for: Schizophrenia copy number variants and associative learning
Source: Mol Psychiatry. 2016 Dec 13;22(2):178–82. doi: 10.1038/mp.2016.227 (PMC5285462; doi:10.1038/mp.2016.227)
Supplement: Supplementary Table 2 [file mp2016227x3.xlsx]

## Sheet: Sheet1
Supplementary Table 2: Top 5% differentially expressed genes following the retrieval of contextual fear memory
Affymetrix ID	Rat Gene Symbol	Rat Gene ID	Human Gene Symbol	Human Gene ID	Expression P-value
1387582_a_at	Pde7b	140929	PDE7B	27115	9.95e-07
1377623_at	Mex3d	299613	MEX3D	399664	1.04e-06
1372213_at	LOC500300	500300	C10orf10	11067	1.38e-06
1368027_at	Tbxas1	24886	TBXAS1	6916	8.33e-06
1387874_at	Dbp	24309	DBP	1628	1.48e-05
1397394_at	Scai	690538	SCAI	286205	2.27e-05
1383936_at	Emilin2	316736	EMILIN2	84034	4.8e-05
1385141_at	Olig3	293012	OLIG3	167826	5.39e-05
1369697_at	Cxcr2	29385	CXCR2	3579	0.000108608
1387239_a_at	Padi4	29512	PADI4	23569	0.0001112
1368870_at	Id2	25587	ID2	3398	0.000155991
1377014_at	Nim1	310376	NIM1K	167359	0.000167448
1369160_a_at	Slc4a7	117955	SLC4A7	9497	0.000220006
1369236_at	Prdm4	170820	PRDM4	11108	0.000247998
1377783_at	Angpt4	296269	ANGPT4	51378	0.00025057
1376714_at	Amn1	302032	AMN1	196394	0.000252381
1390507_at	Isg20	293052	ISG20	3669	0.000310656
1387835_at	Il1rn	60582	IL1RN	3557	0.000314494
1382364_at	Emc1	362643	EMC1	23065	0.000345503
1390910_at	Sesn3	315427	SESN3	143686	0.000365963
1382039_at	Rabl2a	362987	RABL2A	11159	0.000411613
1388673_at	Lsp1	361680	LSP1	4046	0.000412557
1374239_at	Farp2	316639	FARP2	9855	0.000419308
1381993_at	Clic2	294141	CLIC2	1193	0.000421676
1368232_at	Mvk	81727	MVK	4598	0.000431005
1381941_at	Cobl	305497	COBL	23242	0.000435825
1372871_at	Cnppd1	316530	CNPPD1	27013	0.000439706
1370068_at	Pla2g5	29354	PLA2G5	5322	0.000443429
1371960_at	Ythdf2	313053	YTHDF2	51441	0.000445783
1393805_at	Spsb1	313722	SPSB1	80176	0.000451601
1378149_at	Vps26b	300472	VPS26B	112936	0.000468435
1387479_at	Runx3	156726	RUNX3	864	0.000478212
1370962_at	Parm1	286894	PARM1	25849	0.000492241
1375130_at	Zfand5	293960	ZFAND5	7763	0.000524292
1388994_at	Fzd6	282581	FZD6	8323	0.000582295
1386132_at	RGD1565480	500511	UBE2U	148581	0.000607717
1387627_at	Cd86	56822	CD86	942	0.000626992
1371162_at	Mrgprx3	252960	MRGPRX3	117195	0.000678744
1383288_at	Mdm2	314856	MDM2	4193	0.000719035
1369943_at	Tgm2	56083	TGM2	7052	0.000807803
1369452_a_at	Picalm	89816	PICALM	8301	0.000835289
1382320_at	RGD1307315	362793	C14orf79	122616	0.000841427
1372922_at	Lypd8	691259	LYPD8	646627	0.000849769
1387610_at	Cd46	29333	CD46	4179	0.000895875
1390036_at	Slc16a6	303772	SLC16A6	9120	0.000899599
1395652_at	Gyltl1b	311202	GYLTL1B	120071	0.000945288
1398390_at	Cxcl13	498335	CXCL13	10563	0.000958871
1369294_at	Bst1	81506	BST1	683	0.000983138
1387868_at	Lbp	29469	LBP	3929	0.000985491
1373249_at	Ubl4a	293864	UBL4A	8266	0.0010477
1368475_at	Colq	29755	COLQ	8292	0.0011518
1378193_at	Ms4a7	293744	MS4A7	58475	0.0012261
1369374_at	Selp	25651	SELP	6403	0.00126838
1373504_at	Glipr1	299783	GLIPR1	11010	0.00127048
1392885_at	Mbd1	291439	MBD1	4152	0.00133153
1374856_at	Bcdin3d	363001	BCDIN3D	144233	0.00134907
1390531_at	Pric285	296474	HELZ2	85441	0.00135602
1393116_at	Smyd4	287525	SMYD4	114826	0.00136316
1386869_at	Actg2	25365	ACTG2	72	0.0013634
1382622_at	Cst7	296257	CST7	8530	0.00145558
1373678_at	Clic4	83718	CLIC4	25932	0.00145734
1397588_at	RGD1561796	360483	C16orf90	646174	0.00146298
1377726_at	Trim25	494338	TRIM25	7706	0.00149672
1382197_at	Rhod	293660	RHOD	29984	0.00150374
1382950_at	LOC685067	685067	GBP7	388646	0.00151102
1380320_at	Lin54	305171	LIN54	132660	0.00158833
1373084_at	Wdr20	314453	WDR20	91833	0.00161123
1370816_at	Nr1d1	252917	NR1D1	9572	0.00161901
1395461_at	Apc2	299611	APC2	10297	0.00162062
1369002_at	Soat1	81782	SOAT1	6646	0.00168016
1374443_at	Ict1	303673	ICT1	3396	0.00168358
1386571_at	Tom1l1	287622	TOM1L1	10040	0.00169263
1373514_at	Rnf213	303735	RNF213	57674	0.00169352
1387011_at	Lcn2	170496	LCN2	3934	0.00172141
1368503_at	Gch1	29244	GCH1	2643	0.00178547
1376414_x_at	Zswim8	361004	ZSWIM8	23053	0.00180858
1388018_at	Sele	25544	SELE	6401	0.00183006
1368668_at	Plaa	116645	PLAA	9373	0.0018347
1369852_at	F10	29243	F10	2159	0.00183696
1387620_a_at	Tmprss11d	64565	TMPRSS11D	9407	0.00185416
1368176_at	Rara	24705	RARA	5914	0.00185908
1370883_at	RT1-Da	294269	HLA-DRA	3122	0.00188765
1376262_at	Uxs1	246232	UXS1	80146	0.00190649
1390802_at	Plgrkt	293888	PLGRKT	55848	0.00192526
1370809_at	Tubg1	252921	TUBG1	7283	0.00193039
1368205_at	Cfi	79126	CFI	3426	0.0019809
1376390_at	Ms4a11	361735	MS4A6A	64231	0.00199848
1380060_at	Top1mt	300029	TOP1MT	116447	0.00201282
1370540_at	Nr1d2	259241	NR1D2	9975	0.00204234
1372835_at	Rhoj	299145	RHOJ	57381	0.00206669
1371193_at	Tnfaip6	84397	TNFAIP6	7130	0.00211678
1369304_at	Pts	29498	PTS	5805	0.00216266
1368281_at	Dpep1	94199	DPEP1	1800	0.00216966
1393758_at	Ttc14	310314	TTC14	151613	0.00217304
1382612_at	Hoxa9l	297099	HOXA9	3205	0.00217447
1383417_at	Bbs1	309156	BBS1	582	0.00217528
1367601_at	Cited2	114490	CITED2	10370	0.00217887
1369801_at	Sell	29259	SELL	6402	0.00219318
1369581_at	Pemt	25511	PEMT	10400	0.00220688
1385089_at	Grhl1	313993	GRHL1	29841	0.00222942
1374551_at	Ifi35	287719	IFI35	3430	0.00230742
1370973_at	Scn7a	64155	SCN7A	6332	0.00230994
1375314_at	Bcas3	363662	BCAS3	54828	0.00231976
1372208_at	Ppp1r1b	360616	PPP1R1B	84152	0.00232531
1388857_at	Sec23b	362226	SEC23B	10483	0.00233918
1370286_at	Slc38a2	29642	SLC38A2	54407	0.00236193
1375040_at	Nfe2	366998	NFE2	4778	0.00236749
1387422_at	Pglyrp1	84387	PGLYRP1	8993	0.00239098
1383221_at	RGD1563547	360478	SMIM22	440335	0.00239377
1374626_at	Lrg1	367455	LRG1	116844	0.00245969
1380521_at	Hcls1	288077	HCLS1	3059	0.00248093
1375120_at	Id4	291023	ID4	3400	0.0025316
1374725_at	Mov10	310756	MOV10	4343	0.00257275
1374330_at	Kel	297025	KEL	3792	0.00261157
1387977_at	Nbn	85482	NBN	4683	0.00262551
1369354_at	Csf1	78965	CSF1	1435	0.0026388
1387548_at	Has2	25694	HAS2	3037	0.00266821
1376008_at	Cbx8	303731	CBX8	57332	0.00271697
1372844_at	Efna1	94268	EFNA1	1942	0.00271977
1381924_at	RGD1561507	292078	SPATA33	124045	0.00274162
1398805_at	Atg3	171415	ATG3	64422	0.00277339
1368064_a_at	Ddc	24311	DDC	1644	0.00282067
1371157_at	Apob	54225	APOB	338	0.00282496
1393443_a_at	Emc9	290224	EMC9	51016	0.00285146
1371070_at	Zbp1	171091	ZBP1	81030	0.00289084
1378032_at	Nfkbiz	304005	NFKBIZ	64332	0.0029466
1375989_a_at	Nfkb2	309452	NFKB2	4791	0.00296138
1391456_at	Jam3	315509	JAM3	83700	0.00296745
1370993_at	Lamc1	117036	LAMC1	3915	0.00303863
1370154_at	Lyz2	25211	LYZ	4069	0.0030499
1384029_at	Xpa	298074	XPA	7507	0.00306153
1374053_at	Mcm3ap	294339	MCM3AP	8888	0.00309247
1375799_at	Tmem121	691678	TMEM121	80757	0.00312278
1376675_at	Cd300a	501736	CD300A	11314	0.00314806
1389538_at	Nfkbia	25493	NFKBIA	4792	0.00318409
1371151_at	Cpa3	54242	CPA3	1359	0.00319789
1393338_at	Scx	680712	SCX	642658	0.00319868
1374170_at	Tdp2	498749	TDP2	51567	0.00320262
1381568_at	Nek4	306252	NEK4	6787	0.00323496
1391737_at	Ncf4	500904	NCF4	4689	0.00327052
1374838_at	Sp140	316580	SP140	11262	0.00327271
1376795_at	Pik3ap1	294048	PIK3AP1	118788	0.00327633
1378185_at	Nxt2	315352	NXT2	55916	0.00329201
1392107_at	Sbno2	314619	SBNO2	22904	0.00329439
1398491_at	Ildr1	303914	ILDR1	286676	0.00329964
1383461_at	Wdyhv1	362914	WDYHV1	55093	0.00340223
1393629_at	Hlx	364069	HLX	3142	0.00340265
1391453_at	Ebi3	680609	EBI3	10148	0.0034073
1369329_at	Notch3	56761	NOTCH3	4854	0.00343685
1371576_at	Mrps36	294696	MRPS36	92259	0.00344542
1387891_at	Prdx4	85274	PRDX4	10549	0.00348732
1370983_at	Pou6f1	116545	POU6F1	5463	0.00351256
1397533_at	Mob1b	360920	MOB1B	92597	0.00352427
1368939_a_at	Ntrk3	29613	NTRK3	4916	0.00352431
1376044_at	LOC100912286	100912286	LENG9	94059	0.00353669
1369399_at	Ms4a2	25316	MS4A2	2206	0.00355769
1373163_at	Usp28	315639	USP28	57646	0.00358515
1372404_at	Rac2	366957	RAC2	5880	0.00362962
1375200_at	Irf2bpl	314329	IRF2BPL	64207	0.00365755
1392547_at	MGC105649	302884	C15orf48	84419	0.00366723
1368933_at	Adarb1	25367	ADARB1	104	0.00368185
1368604_at	Mefv	58923	MEFV	4210	0.00368692
1390148_a_at	Zfp395	305972	ZNF395	55893	0.00372336
1397385_at	Cpne1	362249	CPNE1	8904	0.00372677
1388241_at	Insl3	114215	INSL3	3640	0.00372742
1388341_at	Rangap1	362965	RANGAP1	5905	0.00377173
1372925_at	Sirt3	293615	SIRT3	23410	0.00378658
1391083_at	Arhgap22	306279	ARHGAP22	58504	0.00379393
1387125_at	S100a9	94195	S100A9	6280	0.00381568
1389374_at	Kifc3	307644	KIFC3	3801	0.00381647
1397237_at	Rpl28	64638	RPL28	6158	0.00385993
1372675_at	RGD1306954	288269	C21orf59	56683	0.00391215
1385397_at	Steap4	499991	STEAP4	79689	0.00394725
1383883_at	Klhl30	316624	KLHL30	377007	0.00395938
1385764_at	Slc25a41	301114	SLC25A41	284427	0.00400794
1390901_at	Igsf10	310448	IGSF10	285313	0.00403012
1373498_at	Vps11	315600	VPS11	55823	0.00405011
1368435_at	Cyp8b1	81924	CYP8B1	1582	0.00409133
1367953_at	Tyro3	25232	TYRO3	7301	0.00409417
1369133_a_at	Kcnc3	117101	KCNC3	3748	0.00410454
1371232_a_at	Vcan	114122	VCAN	1462	0.00413458
1385788_at	Ephb3	287989	EPHB3	2049	0.0041415
1378257_at	Trex1	100049583	TREX1	11277	0.0041602
1376200_at	Mettl20	316976	METTL20	254013	0.00417966
1369387_at	Vav1	25156	VAV1	7409	0.00424014
1388460_at	Capg	297339	CAPG	822	0.00425168
1367679_at	Cd74	25599	CD74	972	0.00427799
1387708_at	Adra2a	25083	ADRA2A	150	0.00429695
1372195_at	Tnnc2	296369	TNNC2	7125	0.00436965
1372034_at	Parp14	303903	PARP14	54625	0.00442862
1387687_at	Igsf6	171064	IGSF6	10261	0.00446878
1390112_at	Efemp1	305604	EFEMP1	2202	0.00446962
1377490_at	Tbx1	360737	TBX1	6899	0.00450239
1384031_at	Efhc1	301295	EFHC1	114327	0.00450818
1382594_at	Man2a1	25478	MAN2A1	4124	0.00452344
1369815_at	Ccl3	25542	CCL3L3	414062	0.00452792
1377761_at	Gfpt2	360518	GFPT2	9945	0.00454403
1388043_at	Atp4a	24216	ATP4A	495	0.00459112
1379714_at	LOC688459	688459	C6orf141	135398	0.00459964
1367598_at	Ttr	24856	TTR	7276	0.00464089
1381729_at	LOC498675	498675	C3orf62	375341	0.00465578
1382902_at	Herc6	362376	HERC6	55008	0.00469057
1370832_at	Ccl4	116637	CCL4	6351	0.00472836
1369173_at	C3ar1	84007	C3AR1	719	0.00473703
1372692_at	Tnk2	303882	TNK2	10188	0.00484459
1378688_at	LOC680728	680728	CASP16	197350	0.00487663
1376688_a_at	LOC100910497	100910497	PILRA	29992	0.0049686
1370680_at	Stau2	171500	STAU2	27067	0.00497045
1370673_at	Zfp382	246264	ZNF382	84911	0.00503221
1367718_at	Chkb	29367	CHKB	1120	0.00509341
1389791_at	Cln8	306619	CLN8	2055	0.00518468
1375267_at	Ppic	291463	PPIC	5480	0.00519768
1398540_at	Rgs1	54289	RGS1	5996	0.00524328
1390163_at	Wdr92	498418	WDR92	116143	0.0052903
1373406_at	Tor1b	311854	TOR1B	27348	0.00531939
1379320_at	Snrpd1	291794	SNRPD1	6632	0.00537776
1388830_at	Pkn2	207122	PKN2	5586	0.00539896
1388143_at	Col18a1	85251	COL18A1	80781	0.00541114
1373279_at	Ctnnbip1	503000	CTNNBIP1	56998	0.00541508
1370249_at	Tspo	24230	TSPO	706	0.00542491
1382431_at	Abca1	313210	ABCA1	19	0.00542625
1369057_at	Stxbp2	81804	STXBP2	6813	0.00546258
1367780_at	Pttg1	64193	PTTG1	9232	0.00548131
1383131_at	Itgb2	309684	ITGB2	3689	0.005483
1367699_at	Sh3gl1	81922	SH3GL1	6455	0.00549058
1387846_at	Cacna1f	114493	CACNA1F	778	0.00552183
1368693_at	Fgr	79113	FGR	2268	0.00554186
1375914_at	Krba1	362358	KRBA1	84626	0.00554846
1368224_at	Serpina3n	24795	SERPINA3	12	0.00556745
1371019_at	Trib1	78969	TRIB1	10221	0.00560815
1373105_at	Tmed1	315461	TMED1	11018	0.00562131
1390214_a_at	Ciz1	296639	CIZ1	25792	0.00562439
1371106_at	Itgb7	25713	ITGB7	3695	0.00564294
1383786_at	Rab32	365042	RAB32	10981	0.00566903
1388130_at	Zyx	114636	ZYX	7791	0.00569255
1384030_at	LOC100912483	100912483	C17orf100	388327	0.00575926
1382692_at	Clec7a	502902	CLEC7A	64581	0.00576958
1396674_at	Ptgdr2	309212	PTGDR2	11251	0.00577532
1370038_at	Npvf	60570	NPVF	64111	0.00578079
1373675_at	Glrx2	114022	GLRX2	51022	0.00581093
1370185_at	Cntnap1	84008	CNTNAP1	8506	0.00583148
1368482_at	Bcl2a1	170929	BCL2A1	597	0.00585569
1377116_at	Rnasel	359726	RNASEL	6041	0.00587889
1374457_at	Sptlc2	366697	SPTLC2	9517	0.00599175
1380387_at	Foxp2	500037	FOXP2	93986	0.00602237
1369889_at	Ifnb1	24481	IFNB1	3456	0.00602641
1371256_at	Ptpn18	301333	PTPN18	26469	0.00604117
1382821_at	Ppfia3	140591	PPFIA3	8541	0.00607774
1384769_a_at	Zxdb	314119	ZXDB	158586	0.00614717
1368827_at	Gata6	29300	GATA6	2627	0.00615473
1373790_at	Car14	791259	CA14	23632	0.00615745
1382971_at	Pdcd6ip	501083	PDCD6IP	10015	0.00621157
1369191_at	Il6	24498	IL6	3569	0.00622761
1370670_at	Zfp37	115768	ZFP37	7539	0.00628074
1370224_at	Stat3	25125	STAT3	6774	0.0063042
1376457_at	Crispld2	171547	CRISPLD2	83716	0.00632449
1376249_at	Fuca2	292485	FUCA2	2519	0.0063588
1390348_at	Folr2	293154	FOLR2	2350	0.00636585
1376221_at	Ccdc97	292724	CCDC97	90324	0.00636817
1368679_a_at	Lyn	81515	LYN	4067	0.00637806
1375010_at	Cd68	287435	CD68	968	0.00638954
1371447_at	Plac8	360914	PLAC8	51316	0.00644032
1392731_at	Tnfrsf1b	156767	TNFRSF1B	7133	0.00648429
1370375_at	Gls2	192268	GLS2	27165	0.00650878
1368415_at	Myh3	24583	MYH3	4621	0.0065222
1386059_at	Hist2h2be	295274	HIST1H2BJ	8970	0.00654034
1382785_at	Kif1a	363288	KIF1A	547	0.00658658
1368494_at	S100a8	116547	S100A8	6279	0.0066324
1377577_at	Gmps	295088	GMPS	8833	0.00664905
1370537_at	Xrcc6	25019	XRCC6	2547	0.00670038
1368592_at	Il1a	24493	IL1A	3552	0.00671531
1378116_at	Zbtb45	308366	ZBTB45	84878	0.00673771
1370090_at	Lcp2	155918	LCP2	3937	0.00674263
1377034_at	Serpinb1a	291091	SERPINB1	1992	0.0067512
1379572_at	Mab21l1	688394	MAB21L1	4081	0.00676884
1393680_at	Cetn1	84592	CETN1	1068	0.00680296
1371785_at	Tnfrsf12a	302965	TNFRSF12A	51330	0.00685618
1375057_at	Tspan18	311210	TSPAN18	90139	0.00693188
1372839_at	Mrps35	297727	MRPS35	60488	0.00698005
1380760_at	Rnf219	361088	RNF219	79596	0.00720566
1371894_at	Gns	299825	GNS	2799	0.00725309
1368568_at	Aqp2	25386	AQP2	359	0.00730374
1369862_at	Pim1	24649	PIM1	5292	0.00731362
1398256_at	Il1b	24494	IL1B	3553	0.00734938
1382269_at	Cnnm2	294014	CNNM2	54805	0.0073586
1379823_at	Tmem200a	498987	TMEM200A	114801	0.0073828
1368684_at	Fat2	65048	FAT2	2196	0.00739267
1389533_at	Fbln2	282583	FBLN2	2199	0.00745241
1376077_at	Mxd1	362391	MXD1	4084	0.0074566
1369864_a_at	Sds	25044	SDS	10993	0.00745889
1398591_at	Ccrl2	316019	CCRL2	9034	0.00752403
1373000_at	Srpx2	317181	SRPX2	27286	0.00752463
1371479_at	Mettl7a	315306	METTL7A	25840	0.00757155
1377054_at	Sema4d	306790	SEMA4D	10507	0.00759576
1373959_at	Ppp2r1b	315648	PPP2R1B	5519	0.00761498
1387394_at	Il2rb	25746	IL2RB	3560	0.00763228
1370843_at	Gng8	245986	GNG8	94235	0.0076553
1376908_at	Ifit3	309526	IFIT3	3437	0.00766955
1379826_at	Ccdc107	313496	CCDC107	203260	0.0077633
1392506_at	Cryzl1	288256	CRYZL1	9946	0.00776669
1370682_at	Lilrb3l	361493	LILRA6	79168	0.00785114
1368932_at	Rock1	81762	ROCK1	6093	0.00786608
1381352_at	Wdr38	366035	WDR38	401551	0.00796646
1397896_at	Map3k19	289001	MAP3K19	80122	0.00797323
1380281_at	Zyg11b	362559	ZYG11B	79699	0.0079837
1371128_at	Il4	287287	IL4	3565	0.00799077
1373148_at	Cpxm2	293566	CPXM2	119587	0.00803843
1368280_at	Ctsc	25423	CTSC	1075	0.00806898
1371286_at	Plaur	50692	PLAUR	5329	0.00808134
1383738_at	Cep68	289822	CEP68	23177	0.00811416
1398304_at	Fzd2	64512	FZD2	2535	0.0081184
1375024_at	Tyw3	499731	TYW3	127253	0.00816744
1373457_at	Ing1	306626	ING1	3621	0.00824669
1368316_at	Aqp8	29172	AQP8	343	0.00830667
1371717_at	Mfn1	192647	MFN1	55669	0.00831398
1392528_at	Csf2ra	652957	CSF2RA	1438	0.0083504
1369973_at	Xdh	497811	XDH	7498	0.00839985
1388498_at	Ccnk	500715	CCNK	8812	0.00844736
1367721_at	Sdc4	24771	SDC4	6385	0.00845003
1381311_at	Emr1	316137	EMR1	2015	0.00847389
1383424_at	Cmpk2	314004	CMPK2	129607	0.00854916
1394352_at	Ifih1	499801	IFIH1	64135	0.00856602
1374745_at	Snx21	100362940	SNX21	90203	0.00858469
1379256_at	RGD1565685	317344	CXorf38	159013	0.00860103
1380334_at	Rbm47	305340	RBM47	54502	0.00861811
1372733_at	Pnpla8	314075	PNPLA8	50640	0.00862298
1369414_at	Stxbp3	114095	STXBP3	6814	0.0086284
1375041_at	RGD1563982	499114	FBXO27	126433	0.00865509
1368300_at	Adora2a	25369	ADORA2A	135	0.00877743
1367954_at	Gfra1	25454	GFRA1	2674	0.00899666
1373160_at	Ppapdc1b	680466	PPAPDC1B	84513	0.00902262
1369356_at	Gucy2f	116556	GUCY2F	2986	0.00903194
1370342_at	Kcnk2	170899	KCNK2	3776	0.00905802
1389210_at	Lcp1	306071	LCP1	3936	0.00906369
1387376_at	Aox1	54349	AOX1	316	0.00909022
1369204_at	Hck	25734	HCK	3055	0.00922578
1374434_at	LOC498222	498222	C1orf116	79098	0.00926438
1375368_at	Pgp	287115	PGP	283871	0.00927279
1379026_at	Rhbdl3	287556	RHBDL3	162494	0.00934068
1367600_at	Des	64362	DES	1674	0.00939685
1372462_at	Acat2	308100	ACAT2	39	0.00942348
1387316_at	Cxcl1	81503	CXCL2	2920	0.00951916
1375170_at	S100a11	445415	S100A11	6282	0.00966706
1379957_at	Slfn13	303378	SLFN13	146857	0.00972863
1375942_at	Tusc2	501052	TUSC2	11334	0.00973979
1369250_at	Slc28a1	116642	SLC28A1	9154	0.0097837
1371563_at	Rcc2	298594	RCC2	55920	0.00980808
1382743_at	Iffo2	641315	IFFO2	126917	0.00993355
1379732_at	Stx11	292483	STX11	8676	0.00994674
1385251_at	Fam110c	500638	FAM110C	642273	0.00997254
1370561_at	A3galt2	171553	A3GALT2	127550	0.0099737
1385295_at	Ccdc151	315465	CCDC151	115948	0.00998027
1386606_at	Mrpl37	56281	MRPL37	51253	0.0100037
1383562_at	Cldn18	315953	CLDN18	51208	0.0100143
1382384_at	Rassf6	305251	RASSF6	166824	0.0100615
1374469_at	Samhd1	311580	SAMHD1	25939	0.0102223
1373581_at	Arhgap44	303222	ARHGAP44	9912	0.0102666
1370822_at	RT1-Ba	309621	HLA-DQA1	3117	0.0102694
1383204_at	Znrf1	690769	ZNRF1	84937	0.0102772
1377503_at	Riok2	308201	RIOK2	55781	0.0103055
1388642_at	Ei24	300514	EI24	9538	0.0104023
1367833_at	Psmc5	81827	PSMC5	5705	0.0104172
1377693_at	Frmpd1	313244	FRMPD1	22844	0.0104207
1372930_at	Sp110	301570	SP110	3431	0.0104405
1369830_at	Prkch	81749	PRKCH	5583	0.0104496
1377849_at	Vcpip1	286761	VCPIP1	80124	0.010496
1396726_at	Slain1	361087	SLAIN1	122060	0.0105081
1372820_at	LOC691984	691984	GPC6	10082	0.0105568
1385572_at	Il10ra	117539	IL10RA	3587	0.0105643
1376152_at	Mical2	365352	MICAL2	9645	0.0106419
1368490_at	Cd14	60350	CD14	929	0.0106647
1369262_at	Casp8	64044	CASP8	841	0.0106726
1379988_a_at	Antxr2	305633	ANTXR2	118429	0.0107201
1375808_at	Prss27	287108	PRSS27	83886	0.010767
1367893_a_at	Clcc1	170927	CLCC1	23155	0.0108157
1382314_at	Isg15	298693	ISG15	9636	0.0108951
1372200_at	Gpsm3	406163	GPSM3	63940	0.0109857
1379413_at	Nmnat1	298653	NMNAT1	64802	0.0109894
1367686_at	Serp1	80881	SERP1	27230	0.0110067
1379842_at	St7l	295344	ST7L	54879	0.011014
1388192_at	Rwdd3	65026	RWDD3	25950	0.0110258
1388991_at	Sestd1	295678	SESTD1	91404	0.0111226
1382653_at	Lin52	362763	LIN52	91750	0.0111357
1379587_at	Rdh5	366791	RDH5	5959	0.011138
1379656_a_at	Coro2a	313235	CORO2A	7464	0.0111513
1368851_at	Ets1	24356	ETS1	2113	0.0111898
1390212_at	Nupl2	499974	NUPL2	11097	0.0112149
1372581_at	Snf8	287645	SNF8	11267	0.0114546
1373172_at	Fam211a	691777	LRRC75A	388341	0.0114752
1369584_at	Socs3	89829	SOCS3	9021	0.0116093
1393089_at	LOC690035	690035	KIAA0586	9786	0.0116206
1386580_at	Wdr8	366515	WRAP73	49856	0.0116811
1393368_at	Osbpl5	361686	OSBPL5	114879	0.0116884
1386925_at	Arpc1b	54227	ARPC1B	10095	0.0117087
1379657_a_at	Zfp511	293586	ZNF511	118472	0.0117275
1369181_at	Cybb	66021	CYBB	1536	0.0117428
1367581_a_at	Spp1	25353	SPP1	6696	0.0117461
1388691_at	Ubqln4	310633	UBQLN4	56893	0.0117512
1393131_at	Fiz1	292584	FIZ1	84922	0.0118113
1393628_at	Tsga13	688848	TSGA13	114960	0.0118175
1388580_at	Pygo2	295251	PYGO2	90780	0.011842
1370172_at	Sod2	24787	SOD2	6648	0.0119043
1395090_at	Astn2	100361323	ASTN2	23245	0.011949
1387205_at	RT1-M3-1	24747	HLA-G	3135	0.0119495
1374947_at	Bcar3	310838	BCAR3	8412	0.0119673
1368332_at	Gbp2	171164	GBP2	2634	0.0119864
1392407_at	Arhgap30	498282	ARHGAP30	257106	0.0119943
1377664_at	Cep170	171457	CEP170	9859	0.0120301
1397936_at	Foxr1	315601	FOXR1	283150	0.012064
1388909_at	Oxnad1	306270	OXNAD1	92106	0.0120819
1378199_at	Ncapg2	362798	NCAPG2	54892	0.0121538
1370981_at	Rxrg	83574	RXRG	6258	0.0121854
1372010_at	Mapkapk5	498183	MAPKAPK5	8550	0.0122154
1368950_a_at	Grin2d	24412	GRIN2D	2906	0.0123687
1389732_at	Dram	679937	DRAM1	55332	0.0123879
1399116_at	Luc7l2	312251	LUC7L2	51631	0.0124449
1386893_at	Grn	29143	GRN	2896	0.0125039
1371152_a_at	Oas1a	192281	OAS1	4938	0.012519
1387224_at	Dgkb	54248	DGKB	1607	0.0125842
1374328_at	C2cd3	293148	C2CD3	26005	0.0126229
1382373_at	Fam135a	367235	FAM135A	57579	0.0126489
1369044_a_at	Pde4b	24626	PDE4B	5142	0.0127508
1392733_at	Mipol1	100911970	MIPOL1	145282	0.0128532
1387064_at	Pex2	29534	PEX2	5828	0.0128756
1369300_at	Ncr1	117547	NCR1	9437	0.0128819
1387739_at	Cd8b	24931	CD8B	926	0.0128892
1392927_at	Paqr4	302967	PAQR4	124222	0.0128973
1374228_at	Trim47	690374	TRIM47	91107	0.0129364
1372691_at	Upp1	289801	UPP1	7378	0.0129903
1392921_at	Ppm1k	312381	PPM1K	152926	0.0130268
1369739_at	Lepr	24536	LEPR	3953	0.0130537
1373918_at	Rdh11	362757	RDH11	51109	0.0131317
1388492_at	Tnip1	363599	TNIP1	10318	0.0132476
1370516_at	Slc15a3	246239	SLC15A3	51296	0.0133039
1368389_at	Apba3	83611	APBA3	9546	0.013327
1372084_at	Ptp4a3	362930	PTP4A3	11156	0.0133408
1375547_at	Thap11	307806	THAP11	57215	0.0133708
1397919_at	Ccdc37	297444	CCDC37	348807	0.0134797
1373230_at	Nudt18	361068	NUDT18	79873	0.0135183
1389034_at	Usp18	312688	USP18	11274	0.01352
1391856_at	Sema3g	290562	SEMA3G	56920	0.0135834
1369672_at	Alox5ap	29624	ALOX5AP	241	0.0136204
1379748_at	Ifi44l	310968	IFI44L	10964	0.013652
1369248_a_at	Xiap	63879	XIAP	331	0.0136571
1386854_at	Samd4b	308473	SAMD4B	55095	0.0136587
1368000_at	C3	24232	C3	718	0.0136846
1372439_at	Col4a1	290905	COL4A1	1282	0.0136893
1391518_at	Cenpw	689399	CENPW	387103	0.0136919
1368005_at	Itpr3	25679	ITPR3	3710	0.0137118
1392576_at	RGD1359508	361941	C4orf33	132321	0.0137242
1375688_at	Foxo1	84482	FOXO1	2308	0.0137472
1398915_at	Lamtor4	360776	LAMTOR4	389541	0.0137821
1388496_at	Flnc	362332	FLNC	2318	0.0138409
1386009_at	Csf3r	298518	CSF3R	1441	0.0138782
1376853_at	Rpap3	300189	RPAP3	79657	0.0138834
1396993_at	Hsh2d	100360518	HSH2D	84941	0.0138865
1376027_at	Bend6	363212	BEND6	221336	0.0139193
1375283_at	Scube1	315174	SCUBE1	80274	0.0139365
1373393_at	Ext1	299907	EXT1	2131	0.0140254
1385034_at	Lhx9	289048	LHX9	56956	0.0140759
1368463_at	Vegfc	114111	VEGFC	7424	0.0141004
1369348_at	Trpm8	171384	TRPM8	79054	0.0141034
1384946_at	Tlr1	305354	TLR1	7096	0.0141646
1373144_at	LOC100360417	100360417	RUSC1	23623	0.0142828
1382729_at	Garnl3	499783	GARNL3	84253	0.014356
1391976_at	Six4	299138	SIX4	51804	0.014363
1388924_at	Angptl4	362850	ANGPTL4	51129	0.01439
1386886_at	Cd164	83689	CD164	8763	0.0145011
1377536_at	Zzef1	287476	ZZEF1	23140	0.0145459
1372151_at	Tcerg1	307474	TCERG1	10915	0.0145934
1385288_at	Fam221b	298398	FAM221B	392307	0.0146123
1379568_at	Ifit2	294091	IFIT2	3433	0.0146453
1373086_at	Pcif1	362269	PCIF1	63935	0.0146944
1389012_at	Ndufb2	362344	NDUFB2	4708	0.0147215
1369327_at	Pdzd2	65034	PDZD2	23037	0.0147336
1380333_at	Ptpn22	295338	PTPN22	26191	0.0147458
1369571_at	Golph3	78961	GOLPH3	64083	0.0147533
1388107_at	Ppp2r2d	246255	PPP2R2D	55844	0.0147917
1378962_at	Cep95	287766	CEP95	90799	0.0147928
1370885_at	Ctsz	252929	CTSZ	1522	0.014795
1368177_at	Acsl3	114024	ACSL3	2181	0.0149393
1368921_a_at	Cd44	25406	CD44	960	0.0149792
1377244_at	Zkscan5	304275	ZKSCAN5	23660	0.0150296
1370266_at	Parva	57341	PARVA	55742	0.0150479
1387413_at	Ncf1	114553	NCF1	653361	0.0150804
1371250_at	Pf4	360918	PF4	5196	0.0150947
1370104_at	Pde6h	114248	PDE6H	5149	0.0151259
1379633_a_at	Uba7	301000	UBA7	7318	0.0151934
1383624_at	RGD1565033	498014	C17orf58	284018	0.0152249
1384879_at	Trpt1	293704	TRPT1	83707	0.0152295
1387981_at	Olr59	170816	OR51E2	81285	0.0153037
1373461_at	Elp5	287446	ELP5	23587	0.0154152
1368353_at	Gfap	24387	GFAP	2670	0.015528
1371163_at	Slfn3	114247	SLFN12	55106	0.0155577
1373398_at	Trim37	360592	TRIM37	4591	0.0156148
1375750_at	Sox12	689988	SOX12	6666	0.0156435
1387318_at	Kcnmb4	66016	KCNMB4	27345	0.0156663
1389363_at	Adi1	298934	ADI1	55256	0.0157432
1370357_at	Slc30a4	64469	SLC30A4	7782	0.0157667
1369814_at	Ccl20	29538	CCL20	6364	0.0158189
1392698_a_at	Gtf3c4	685539	GTF3C4	9329	0.0158368
1385276_a_at	Dhx58	303538	DHX58	79132	0.0159738
1380412_at	Elac1	307604	ELAC1	55520	0.0159757
1382202_at	Cux2	288665	CUX2	23316	0.0160073
1368187_at	Gpnmb	113955	GPNMB	10457	0.0161293
1372503_at	Tnfsf12	360548	TNFSF12	8742	0.0162264
1368783_at	Icos	64545	ICOS	29851	0.0162549
1379031_at	Gca	295647	GCA	25801	0.0162719
1379574_at	Lemd3	680066	LEMD3	23592	0.0162728
1374730_at	Tyrobp	361537	TYROBP	7305	0.0162961
1384395_at	Ldhal6b	369018	LDHAL6B	92483	0.0163104
1370382_at	RT1-Db1	294270	HLA-DRB5	3127	0.0163189
1369186_at	Casp1	25166	CASP1	834	0.0164499
1381923_at	RGD1564664	499839	C11orf96	387763	0.0164831
1385432_at	Gal3st1	683713	GAL3ST1	9514	0.0164886
1373282_at	Slc25a33	691431	SLC25A33	84275	0.0165015
1370135_at	Cav2	363425	CAV2	858	0.0166699
1383286_at	Plek2	314260	PLEK2	26499	0.0166965
1389402_at	Csrnp1	363165	CSRNP1	64651	0.0167438
1371830_at	Sae1	308384	SAE1	10055	0.0168245
1370603_a_at	Ptprc	24699	PTPRC	5788	0.0169873
1375849_at	Rgma	308739	RGMA	56963	0.0170314
1373465_at	Pqlc1	361352	PQLC1	80148	0.0170718
1368647_at	Grk6	59076	GRK6	2870	0.0171707
1380071_at	Parp12	362343	PARP12	64761	0.017181
1375634_at	Ccdc53	299707	CCDC53	51019	0.0171938
1379914_at	Klf11	313994	KLF11	8462	0.0172119
1391024_at	Cpa4	502736	CPA4	51200	0.0172459
1397383_at	Emx1	500235	EMX1	2016	0.017257
1368139_s_at	Alpl	25586	ALPL	249	0.0173283
1371135_at	Xylt1	64133	XYLT1	64131	0.0173427
1368092_at	Fah	29383	FAH	2184	0.0173432
1387407_at	Nap1l3	170914	NAP1L3	4675	0.0173764
1390472_at	Naaa	497009	NAAA	27163	0.0174885
1368394_at	Sfrp4	89803	SFRP4	6424	0.0175317
1371424_at	Kdm8	308976	KDM8	79831	0.0175928
1384285_at	March3	364878	MARCH3	115123	0.0176141
1375643_at	Ckap4	362859	CKAP4	10970	0.0176175
1377065_at	RGD1564899	498579	C10orf71	118461	0.0176271
1388934_at	Vps16	296159	VPS16	64601	0.017644
1371832_at	Leo1	300837	LEO1	123169	0.0176549
1376327_at	Tnfrsf14	366518	TNFRSF14	8764	0.0176692
1374207_at	Angpt2	89805	ANGPT2	285	0.0177279
1375457_at	Metap1d	311748	METAP1D	254042	0.017729
1374948_at	Tmem106a	287722	TMEM106A	113277	0.0177857
1383265_at	Tbc1d23	304019	TBC1D23	55773	0.0178044
1371500_at	Ltbp4	292734	LTBP4	8425	0.0178069
1378551_at	Cyp20a1	316435	CYP20A1	57404	0.0178684
1384115_at	Acot2	192272	ACOT2	10965	0.0178689
1382303_at	Phactr1	306844	PHACTR1	221692	0.017877
1387969_at	Cxcl10	245920	CXCL10	3627	0.0179798
1369393_at	Map3k8	116596	MAP3K8	1326	0.017991
1387370_at	Tmod1	25566	TMOD1	7111	0.0180499
1377998_at	Cpox	304024	CPOX	1371	0.0181426
1382663_at	Batf	299206	BATF	10538	0.0182231
1379365_at	Cxcl11	305236	CXCL11	6373	0.0182254
1382814_at	Tenm3	306451	TENM3	55714	0.0182382
1372059_at	Cmss1	288176	CMSS1	84319	0.018311
1372207_at	Brd8	291691	BRD8	10902	0.0183916
1383680_at	Tmem132a	338474	TMEM132A	54972	0.0183954
1384139_at	Gjc1	266706	GJC1	10052	0.0184055
1389520_at	Wdr1	360950	WDR1	9948	0.0184251
1393614_at	Necab3	311562	NECAB3	63941	0.0184368
1396492_at	Nfam1	362966	NFAM1	150372	0.0184903
1373490_at	Gmfg	113940	GMFG	9535	0.0185137
1393778_at	Ssuh2	500286	SSUH2	51066	0.0185716
1367941_at	Tfam	83474	TFAM	7019	0.0186765
1374165_at	Rasa4	288589	RASA4	10156	0.01868
1382078_at	Tlr8	684440	TLR8	51311	0.0187181
1388461_at	Shd	316507	SHD	56961	0.0187321
1376436_at	Lysmd3	315923	LYSMD3	116068	0.0187812
1389365_at	LOC690000	690000	C19orf12	83636	0.0188007
1369126_at	Ptgfr	25652	PTGFR	5737	0.0188363
1370913_at	Rsad2	65190	RSAD2	91543	0.0188654
1393084_at	Hrasls	288025	HRASLS	57110	0.0189208
1368254_a_at	Sphk1	170897	SPHK1	8877	0.0191612
1383290_at	Spint1	311331	SPINT1	6692	0.0192138
1367614_at	Anxa1	25380	ANXA1	301	0.0192567
1373935_at	Pold2	289758	POLD2	5425	0.0192581
1395184_at	Clec12a	680338	CLEC12A	160364	0.0192995
1368262_at	Phlpp1	59265	PHLPP1	23239	0.0194088
1369809_at	Htr1a	24473	HTR1A	3350	0.0194277
1368966_at	Mybph	83708	MYBPH	4608	0.019444
1383564_at	Irf7	293624	IRF7	3665	0.0194517
1376461_at	Dclk2	310698	DCLK2	166614	0.0194677
1372254_at	Serping1	295703	SERPING1	710	0.0194974
1368418_a_at	Cp	24268	CP	1356	0.0195068
1391844_at	Ttyh3	304315	TTYH3	80727	0.0195233
1369963_at	Pafah1b3	114113	PAFAH1B3	5050	0.0195616
1376050_at	Taf5	294018	TAF5	6877	0.0195712
1367786_at	Psmb8	24968	PSMB8	5696	0.0196336
1386938_at	Anpep	81641	ANPEP	290	0.0196818
1370422_at	Ripk3	246240	RIPK3	11035	0.0197599
1375807_at	Kcnk3	29553	KCNK3	3777	0.0197684
1376652_at	C1qa	298566	C1QA	712	0.0198461
1374557_at	Wls	362065	WLS	79971	0.0198477
1369463_at	Htr5a	25689	HTR5A	3361	0.0198836
1373823_at	Cks2	498709	CKS2	1164	0.0199524
1369389_at	Zfp483	170955	ZNF483	158399	0.0199562
1377822_at	Ccdc64	304537	CCDC64	92558	0.0203668
1380414_at	Bcl3	680611	BCL3	602	0.0203726
1368930_at	Kcnn4	65206	KCNN4	3783	0.0204583
1383822_at	Bicd2	306809	BICD2	23299	0.0204645
1383860_at	Fosl2	25446	FOSL2	2355	0.0204953
1371449_at	Pin1	298696	PIN1	5300	0.020525
1391886_at	LOC100365008	100365008	MSMP	692094	0.0205512
1383553_at	Nlrx1	315599	NLRX1	79671	0.0206144
