# Supplementary material for: Schizophrenia copy number variants and associative learning
Source: Mol Psychiatry. 2016 Dec 13;22(2):178–82. doi: 10.1038/mp.2016.227 (PMC5285462; doi:10.1038/mp.2016.227)
Supplement: Supplementary Table 3 [file mp2016227x4.xlsx]

## Sheet: Sheet1
Supplementary Table 3: Top 5% differentially expressed genes following the extinction of contextual fear memory
Affymetrix ID	Rat Gene Symbol	Rat Gene ID	Human Gene Symbol	Human Gene ID	Expression P-value
1371703_at	Ahnak	191572	AHNAK	79026	6.35e-08
1379954_at	Elf2	361944	ELF2	1998	3.03e-06
1367592_at	Tnnt2	24837	TNNT2	7139	4.82e-06
1387789_at	Erg	170909	ERG	2078	8.46e-06
1382771_at	Pltp	296371	PLTP	5360	8.62e-06
1384528_at	Rai14	294804	RAI14	26064	3.06e-05
1391104_at	Atp13a5	303856	ATP13A5	344905	3.56e-05
1380270_at	Mfi2	288038	MFI2	4241	5.18e-05
1373599_at	LOC100363275	100363275	GPR124	25960	5.56e-05
1367701_at	Ramp2	58966	RAMP2	10266	5.69e-05
1391130_at	Zfp978	308318	ZNF773	374928	6e-05
1382018_at	Pced1a	296158	PCED1A	64773	6.77e-05
1370464_at	Abcb1a	170913	ABCB1	5243	8e-05
1387290_at	Galnt10	170501	GALNT10	55568	9.22e-05
1397309_at	Gpatch2l	314325	GPATCH2L	55668	0.000127
1372579_at	Eng	497010	ENG	2022	0.000137
1372759_at	Cdk9	362110	CDK9	1025	0.000138
1369860_a_at	Htr2c	25187	HTR2C	3358	0.000144
1367577_at	Hspb1	24471	HSPB1	3315	0.000151
1372088_at	Ppfibp1	312855	PPFIBP1	8496	0.000155
1379458_at	Klhl14	364823	KLHL14	57565	0.000174
1387279_at	F11r	116479	F11R	50848	0.000175
1388335_at	Tagln2	304983	TAGLN2	8407	0.000175
1370282_at	Csrp2	29317	CSRP2	1466	0.000192
1370234_at	Fn1	25661	FN1	2335	0.000281
1387047_at	Hspb3	78951	HSPB3	8988	0.000294
1368449_at	Adap1	171097	ADAP1	11033	0.000312
1384863_at	Cpne7	361433	CPNE7	27132	0.000314
1375248_at	Klf2	306330	KLF2	10365	0.000321
1385448_at	Adamtsl5	314626	ADAMTSL5	339366	0.000326
1387995_a_at	Ifitm3	361673	IFITM3	10410	0.000332
1370205_at	Slco1c1	84511	SLCO1C1	53919	0.000344
1391856_at	Sema3g	290562	SEMA3G	56920	0.00035
1367628_at	Lgals1	56646	LGALS1	3956	0.000352
1368533_at	Heph	117240	HEPH	9843	0.00036
1377702_at	Lpar6	691774	LPAR6	10161	0.000375
1388298_at	Myl9	296313	MYL9	10398	0.000394
1372966_at	Mfsd2a	298504	MFSD2A	84879	0.000423
1384677_at	RGD1561963	301556	DOCK10	55619	0.000475
1369920_at	Hist1h1t	24438	HIST1H1T	3010	0.000493
1383186_at	Exoc3l4	299338	EXOC3L4	91828	0.000496
1397941_at	Zc3h4	678741	ZC3H4	23211	0.000518
1374453_at	RGD1560871	362398	PLXNA1	5361	0.00053
1378802_at	Pyroxd2	309381	PYROXD2	84795	0.000575
1370254_at	Clic5	94272	CLIC5	53405	0.000608
1384547_at	Bpifb4	499925	BPIFB4	149954	0.000621
1376632_at	Lmcd1	494021	LMCD1	29995	0.000627
1371563_at	Rcc2	298594	RCC2	55920	0.000629
1372458_at	Setd8	689820	SETD8	387893	0.000634
1373483_at	Kank3	366848	KANK3	256949	0.000641
1369300_at	Ncr1	117547	NCR1	9437	0.00065
1387260_at	Klf4	114505	KLF4	9314	0.000665
1369619_at	Ucn2	170896	UCN2	90226	0.000669
1368123_at	Igf1r	25718	IGF1R	3480	0.000684
1395617_at	Cadm4	365216	CADM4	199731	0.000727
1377961_at	Zfhx3	307829	ZFHX3	463	0.000729
1372856_at	Plin4	363331	PLIN4	729359	0.000741
1384190_at	Mapk8ip3	302983	MAPK8IP3	23162	0.000764
1370449_at	P2ry14	171108	P2RY14	9934	0.0008
1367763_at	Acat1	25014	ACAT1	38	0.000872
1378506_at	Pik3c2a	361632	PIK3C2A	5286	0.000912
1372610_at	P4ha2	360526	P4HA2	8974	0.00094
1387270_at	Hhex	79237	HHEX	3087	0.000946
1376767_at	Gpr116	245977	GPR116	221395	0.000985
1387113_at	Ctbp2	81717	CTBP2	1488	0.00102
1375362_at	Sppl2a	311401	SPPL2A	84888	0.00103
1388338_at	Ppp2r4	362102	PPP2R4	5524	0.00104
1389107_at	Cgnl1	315795	CGNL1	84952	0.00106
1375940_a_at	Kctd17	300317	KCTD17	79734	0.00108
1376868_at	Cobll1	311088	COBLL1	22837	0.00109
1370957_at	Il6st	25205	IL6ST	3572	0.00109
1368391_at	Slc7a1	25648	SLC7A1	6541	0.00111
1368986_at	Slc17a7	116638	SLC17A7	57030	0.00118
1371503_at	Nubp1	287042	NUBP1	4682	0.0012
1384824_at	Pcdh18	295027	PCDH18	54510	0.00121
1388963_at	Astn1	304900	ASTN1	460	0.00121
1370147_at	Acmsd	171385	ACMSD	130013	0.00128
1375622_at	Zfyve20	312562	RBSN	64145	0.00131
1380577_at	Abcg2	312382	ABCG2	9429	0.00134
1389235_at	Icam2	360647	ICAM2	3384	0.00136
1371915_at	Pcbp4	363133	PCBP4	57060	0.00138
1370266_at	Parva	57341	PARVA	55742	0.00147
1377153_a_at	Klhl6	287974	KLHL6	89857	0.0015
1378422_at	Tmem8b	313490	TMEM8B	51754	0.00152
1387271_at	Phyh	114209	PHYH	5264	0.00153
1383359_at	Lnx2	360761	LNX2	222484	0.00155
1375170_at	S100a11	445415	S100A11	6282	0.00156
1368368_a_at	Lsr	64355	LSR	51599	0.00157
1369761_at	Pou1f1	25517	POU1F1	5449	0.0016
1392672_at	Clec11a	29313	CLEC11A	6320	0.00162
1381971_at	Sox18	311723	SOX18	54345	0.00169
1385570_at	Tmem52	100362283	TMEM52	339456	0.00171
1375485_at	Prrx1	266813	PRRX1	5396	0.00173
1371018_at	Celsr2	83465	CELSR2	1952	0.00176
1367838_at	Cth	24962	CTH	1491	0.00181
1369904_at	Gabrb1	25450	GABRB1	2560	0.00185
1374542_at	Fam13c	294565	FAM13C	220965	0.00187
1370853_at	Camk2n1	287005	CAMK2N1	55450	0.0019
1378753_at	Ocln	83497	OCLN	100506658	0.00199
1371924_at	Olfml3	310743	OLFML3	56944	0.00201
1387028_a_at	Id1	25261	ID1	3397	0.00208
1370345_at	Ccnb1	25203	CCNB1	891	0.00211
1372736_at	Agl	362029	AGL	178	0.00212
1383442_at	Morn1	298676	MORN1	79906	0.00214
1395090_at	Astn2	100361323	ASTN2	23245	0.00215
1384657_at	Mfhas1	306508	MFHAS1	9258	0.00223
1379318_at	LOC498662	498662	TDRP	157695	0.00224
1368008_at	Prom1	60357	PROM1	8842	0.00227
1368553_at	Acvrl1	25237	ACVRL1	94	0.00228
1374104_at	Cldn5	65131	CLDN5	7122	0.0023
1375366_at	Zfp503	305687	ZNF503	84858	0.00236
1373032_at	Mustn1	290553	MUSTN1	389125	0.0024
1368025_at	Ddit4	140942	DDIT4	54541	0.00242
1374491_at	Cmtm8	301045	CMTM8	152189	0.00245
1369176_at	Slc36a1	155205	SLC36A1	206358	0.00246
1385794_at	MGC94891	681210	C6orf118	168090	0.00248
1367568_a_at	Mgp	25333	MGP	4256	0.00248
1368748_at	Tesk2	170908	TESK2	10420	0.00252
1387280_a_at	Slc7a5	50719	SLC7A5	8140	0.00265
1381858_at	Trim14	313236	TRIM14	9830	0.00271
1383855_at	Degs2	314438	DEGS2	123099	0.00284
1382351_at	Gem	297902	GEM	2669	0.00285
1375966_at	Mmrn2	306288	MMRN2	79812	0.00285
1389923_at	Btbd9	294318	BTBD9	114781	0.00285
1373252_at	LOC300225	300225	FMNL3	91010	0.00287
1384118_at	Zfp329	308361	ZNF329	79673	0.00292
1371954_at	Tns1	301509	TNS1	7145	0.00294
1369877_at	Cd8a	24930	CD8A	925	0.00297
1368035_a_at	Ptprf	360406	PTPRF	5792	0.00301
1370828_at	Zdhhc2	246326	ZDHHC2	51201	0.00301
1375255_at	Mast2	313819	MAST2	23139	0.00307
1383272_at	Asb11	302666	ASB11	140456	0.00307
1368728_at	P2ry12	64803	P2RY12	64805	0.00312
1371123_x_at	RT1-S3	294228	HLA-E	3133	0.00312
1371357_at	Igfbp7	289560	IGFBP7	3490	0.00318
1369468_at	Fzd4	64558	FZD4	8322	0.0032
1371586_at	Mrpl48	293149	MRPL48	51642	0.00325
1367501_at	Srp72	498351	SRP72	6731	0.00341
1383616_at	Il10rb	304091	IL10RB	3588	0.00354
1368104_at	Tspan2	64521	TSPAN2	10100	0.00355
1368178_at	Pdzk1	65144	PDZK1	5174	0.00356
1367959_a_at	Scn1b	29686	SCN1B	6324	0.0036
1376908_at	Ifit3	309526	IFIT3	3437	0.00362
1377157_at	RGD1309747	306665	ICE1	23379	0.00362
1367661_at	S100a6	85247	S100A6	6277	0.00366
1369004_at	Rab26	171111	RAB26	25837	0.00367
1379957_at	Slfn13	303378	SLFN13	146857	0.00368
1374679_at	Higd1b	287738	HIGD1B	51751	0.00374
1368170_at	Slc6a1	79212	SLC6A1	6529	0.00377
1384979_at	Gpr50	117097	GPR50	9248	0.00386
1383346_at	Ercc4	304719	ERCC4	2072	0.00387
1379874_at	Mrpl51	297601	MRPL51	51258	0.00392
1368948_at	Msn	81521	MSN	4478	0.00393
1371038_at	Cebpg	25301	CEBPG	1054	0.00398
1369779_at	Myo1d	25485	MYO1D	4642	0.00401
1388784_at	Csf1r	307403	CSF1R	1436	0.00404
1369614_at	Rap2b	170923	RAP2B	5912	0.00405
1370832_at	Ccl4	116637	CCL4	6351	0.00405
1383936_at	Emilin2	316736	EMILIN2	84034	0.00406
1370848_at	Slc2a1	24778	SLC2A1	6513	0.00406
1385662_at	Dnmt3b	444985	DNMT3B	1789	0.00411
1375267_at	Ppic	291463	PPIC	5480	0.00415
1368349_at	Fgfbp1	64535	FGFBP1	9982	0.00418
1387426_at	Slc25a21	171151	SLC25A21	89874	0.00422
1372483_at	Tnrc18	304302	TNRC18	84629	0.00425
1371535_at	Pmm2	302915	PMM2	5373	0.00426
1390244_at	Spats2	300221	SPATS2	65244	0.00427
1368053_at	Pard3	81918	PARD3	56288	0.00427
1368577_at	Gjb6	84403	GJB6	10804	0.00435
1393758_at	Ttc14	310314	TTC14	151613	0.00437
1378513_at	Gmfb	81661	GMFB	2764	0.00437
1368426_at	Crot	83842	CROT	54677	0.00443
1387621_at	Tnfrsf4	25572	TNFRSF4	7293	0.00449
1376782_at	Cdc14a	310806	CDC14A	8556	0.00457
1379441_at	Ltn1	288308	LTN1	26046	0.00469
1379462_at	Ksr1	360573	KSR1	8844	0.00471
1375382_at	Mdc1	309595	MDC1	9656	0.00477
1371438_at	RGD1305422	303885	KIAA0226	9711	0.00479
1379568_at	Ifit2	294091	IFIT2	3433	0.00481
1373590_at	Stom	296655	STOM	2040	0.00493
1381932_at	Fam46a	300870	FAM46A	55603	0.00497
1370694_at	Trib3	246273	TRIB3	57761	0.00502
1381410_a_at	Fgd5	362402	FGD5	152273	0.00508
1378935_at	Sox17	312936	SOX17	64321	0.00514
1375127_at	Cox5a	252934	COX5A	9377	0.00516
1368782_at	Sstr2	54305	SSTR2	6752	0.0053
1386100_at	Epx	303414	EPX	8288	0.00543
1387366_at	Ilf3	84472	ILF3	3609	0.00543
1371382_at	Flna	293860	FLNA	2316	0.00548
1376962_at	Stra6	363071	STRA6	64220	0.00549
1375023_at	Prr12	361569	PRR12	57479	0.00552
1379748_at	Ifi44l	310968	IFI44L	10964	0.00552
1370727_at	Pdgfd	66018	PDGFD	80310	0.00553
1382921_at	Sdad1	289504	SDAD1	55153	0.00557
1390161_at	Cyyr1	304138	CYYR1	116159	0.00563
1379741_at	Atp6v0a4	296981	ATP6V0A4	50617	0.00564
1368361_a_at	Ptpn2	117063	PTPN2	5771	0.0057
1370071_at	Ada	24165	ADA	100	0.00572
1370317_at	Alg10	245960	ALG10	84920	0.00577
1382588_at	Ldlrad4	679578	LDLRAD4	753	0.00577
1368334_at	Grb7	84427	GRB7	2886	0.00582
1387251_at	Msmb	29311	MSMB	4477	0.00585
1368059_at	Crym	117024	CRYM	1428	0.00596
1368989_at	Timp3	25358	TIMP3	7078	0.00602
1374672_at	Tnni3k	295531	TNNI3K	51086	0.00605
1388209_at	Tsga10	252923	TSGA10	80705	0.00606
1374726_at	Fndc1	308099	FNDC1	84624	0.00613
1369973_at	Xdh	497811	XDH	7498	0.00617
1390998_at	Glis1	298732	GLIS1	148979	0.00631
1369907_at	Alpi	24197	ALPP	250	0.00634
1369633_at	Cxcl12	24772	CXCL12	6387	0.00635
1370153_at	Gdf15	29455	GDF15	9518	0.00648
1370798_a_at	Ngb	85382	NGB	58157	0.00655
1376286_at	RGD1566083	298602	C1orf64	149563	0.00659
1368355_at	Myo5b	25132	MYO5B	4645	0.00666
1368685_at	Cspg4	81651	CSPG4	1464	0.00673
1391448_at	Crim1	298744	CRIM1	51232	0.00674
1391231_at	Catsper2	366174	CATSPER2	117155	0.00675
1369135_at	Syt11	60568	SYT11	23208	0.00689
1368851_at	Ets1	24356	ETS1	2113	0.00689
1379564_at	Anks1b	314721	ANKS1B	56899	0.00692
1368263_a_at	Mobp	25037	MOBP	4336	0.00693
1375185_at	Ipo7	308939	IPO7	10527	0.00693
1388329_at	Krt13	287699	KRT13	3860	0.00699
1373986_at	Fnip2	310538	FNIP2	57600	0.00701
1385409_at	Myo10	310178	MYO10	4651	0.0071
1384556_at	Atp10a	365266	ATP10A	57194	0.0071
1374937_at	RGD1565222	498514	C14orf93	60686	0.00735
1382088_at	Ryr2	689560	RYR2	6262	0.00736
1370201_at	Calb1	83839	CALB1	793	0.00736
1369617_at	Ube2n	116725	UBE2N	7334	0.00737
1369407_at	Tnfrsf11b	25341	TNFRSF11B	4982	0.00738
1393974_at	Meox1	363684	MEOX1	4222	0.00741
1387607_at	Npffr2	78964	NPFFR2	10886	0.00745
1381364_at	Tnpo1	309126	TNPO1	3842	0.00747
1390634_at	RGD1566314	288106	KIAA1407	57577	0.00756
1379239_at	Uimc1	290997	UIMC1	51720	0.00758
1378196_at	Slc43a1	311168	SLC43A1	8501	0.00764
1370307_at	Agrn	25592	AGRN	375790	0.00766
1368052_at	Tspan8	171048	TSPAN8	7103	0.00775
1372256_at	Crip1	691657	CRIP1	1396	0.00776
1376362_at	Nptxr	81005	NPTXR	23467	0.00787
1390238_at	Clca1	308015	CLCA1	1179	0.00795
1392210_at	RGD1307443	361244	KIAA0319	9856	0.00811
1380040_at	Syce3	689933	SYCE3	644186	0.00814
1388730_at	Cdc42ep4	303653	CDC42EP4	23580	0.00826
1373378_at	Agtpbp1	290986	AGTPBP1	23287	0.0083
1372501_at	Sf3b3	292019	SF3B3	23450	0.0083
1390141_at	Mthfd1l	361472	MTHFD1L	25902	0.00835
1387547_a_at	Eltd1	64124	ELTD1	64123	0.00836
1369545_at	Egr3	25148	EGR3	1960	0.00838
1382427_at	Cggbp1	288353	CGGBP1	8545	0.00849
1391019_at	Slitrk1	306147	SLITRK1	114798	0.00854
1370830_at	Egfr	24329	EGFR	1956	0.00856
1384764_at	Igflr1	499126	IGFLR1	79713	0.00857
1373210_at	Lamb1	298941	LAMB1	3912	0.00862
1369374_at	Selp	25651	SELP	6403	0.00862
1369811_at	Cplx1	64832	CPLX1	10815	0.00863
1370954_at	P4ha1	64475	P4HA1	5033	0.00867
1389324_at	Tie1	89806	TIE1	7075	0.0087
1367859_at	Tgfb3	25717	TGFB3	7043	0.00875
1371770_at	Pfdn6	309629	PFDN6	10471	0.00898
1386884_at	Htra1	65164	HTRA1	5654	0.00903
1377230_at	Tbx3	353305	TBX3	6926	0.00912
1370048_at	Lpar1	116744	LPAR1	1902	0.00916
1384106_at	Sgms1	353229	SGMS1	259230	0.00937
1374735_at	Arhgap4	246249	ARHGAP4	393	0.00942
1385297_at	Recql4	300057	RECQL4	9401	0.00945
1369382_at	Mertk	65037	MERTK	10461	0.00945
1371266_at	Afm	282708	AFM	173	0.00948
1378389_at	Nfatc1	100361818	NFATC1	4772	0.00954
1369724_at	F13a1	60327	F13A1	2162	0.00955
1385608_at	Rab7b	501854	RAB7B	338382	0.00961
1385767_at	Igsf5	304000	IGSF5	150084	0.00966
1388215_at	Pvrl1	192183	PVRL1	5818	0.00971
1387726_at	Cdx2	66019	CDX2	1045	0.00972
1389234_at	Vwf	116669	VWF	7450	0.00976
1370572_at	Gpr149	192251	GPR149	344758	0.00991
1371149_at	Adam18	57029	ADAM18	8749	0.00996
1393637_at	Glb1l	301525	GLB1L	79411	0.00999
1375433_at	Disp2	311324	DISP2	85455	0.01
1389863_at	Kif1b	117548	KIF1B	23095	0.0101
1370580_a_at	Cyp2c6v1	293989	CYP2C19	1557	0.0103
1392464_at	Rae1	362281	RAE1	8480	0.0103
1378332_at	Klf3	114845	KLF3	51274	0.0103
1368980_at	Plce1	114633	PLCE1	51196	0.0103
1391414_at	LOC679811	679811	KIAA0922	23240	0.0104
1378767_at	Atxn7l2	310781	ATXN7L2	127002	0.0105
1390253_at	Ankrd9	314457	ANKRD9	122416	0.0106
1384655_at	Kirrel3	315546	KIRREL3	84623	0.0107
1370294_a_at	Cdc20	64515	CDC20	991	0.0107
1370332_at	Unc13d	192177	UNC13D	201294	0.0107
1371059_at	Prkar2a	29699	PRKAR2A	5576	0.0107
1369278_at	Gna12	81663	GNA12	2768	0.0107
1373785_at	Pld4	362792	PLD4	122618	0.0108
1370981_at	Rxrg	83574	RXRG	6258	0.0109
1370877_at	Nfasc	116690	NFASC	23114	0.0109
1367731_at	Gnb1	24400	GNB1	2782	0.0109
1385336_at	Dok2	290361	DOK2	9046	0.0111
1373935_at	Pold2	289758	POLD2	5425	0.0111
1372587_at	Emcn	295490	EMCN	51705	0.0113
1379966_at	RGD1560470	362083	C9orf172	389813	0.0113
1371432_at	Vat1	287721	VAT1	10493	0.0114
1384890_at	Ezh1	303547	EZH1	2145	0.0114
1384196_at	Wdr41	361879	WDR41	55255	0.0115
1389372_at	RGD1308489	313340	DENND4C	55667	0.0115
1389473_at	Rgr	306307	RGR	5995	0.0115
1391976_at	Six4	299138	SIX4	51804	0.0116
1390910_at	Sesn3	315427	SESN3	143686	0.0117
1393433_at	Egflam	365691	EGFLAM	133584	0.0117
1371155_at	Klrc1	29683	KLRC1	3821	0.0118
1387746_at	Olr414	56821	OR1N1	138883	0.0118
1375504_at	Polg2	303612	POLG2	11232	0.0119
1389295_at	Olfml2b	304960	OLFML2B	25903	0.0119
1370587_at	Grik3	298521	GRIK3	2899	0.012
1378112_at	Kat6a	306571	KAT6A	7994	0.012
1372748_at	Tbc1d2b	315880	TBC1D2B	23102	0.012
1369221_at	Ppp2r2a	117104	PPP2R2A	5520	0.012
1370496_at	Cyp2d3	24303	CYP2D6	1565	0.0121
1393808_at	Fa2h	307855	FA2H	79152	0.0123
1369163_at	Grik4	24406	GRIK4	2900	0.0123
1374858_at	LOC100362324	100362324	DHX29	54505	0.0124
1393823_at	Polh	316235	POLH	5429	0.0124
1376623_at	Tmem204	287129	TMEM204	79652	0.0124
1374799_at	Ncapd2	362438	NCAPD2	9918	0.0125
1385595_at	Kin	689197	KIN	22944	0.0126
1382053_at	Pear1	295293	PEAR1	375033	0.0126
1382551_at	Itsn2	313934	ITSN2	50618	0.0126
1369373_at	Fgfr3	84489	FGFR3	2261	0.0126
1378615_at	Brwd1	304061	BRWD1	54014	0.0128
1374092_at	Wwtr1	295062	WWTR1	25937	0.0129
1388729_at	Rras	361568	RRAS	6237	0.0129
1370581_at	Fgf14	63851	FGF14	2259	0.013
1379472_at	Nadsyn1	353255	NADSYN1	55191	0.013
1388840_at	Plekhg2	292750	PLEKHG2	64857	0.0131
1373678_at	Clic4	83718	CLIC4	25932	0.0131
1371491_at	Notch1	25496	NOTCH1	4851	0.0132
1391211_at	Atp11c	317599	ATP11C	286410	0.0132
1376224_at	LOC100910536	100910536	ELFN2	114794	0.0134
1375853_at	RGD1309995	314690	KIAA1033	23325	0.0135
1368725_at	Jag1	29146	JAG1	182	0.0135
1368073_at	Irf1	24508	IRF1	3659	0.0135
1372000_at	Net1	307098	NET1	10276	0.0136
1369523_at	Ccbp2	140473	ACKR2	1238	0.0137
1368291_at	Birc2	60371	BIRC2	329	0.0137
1369752_a_at	Camk4	25050	CAMK4	814	0.0137
1384355_at	Plxna2	289392	PLXNA2	5362	0.0138
1372468_at	Cd97	361383	CD97	976	0.0138
1372778_at	Slc39a1	361986	SLC39A1	27173	0.0139
1385743_at	Cklf	245978	CKLF	51192	0.014
1372439_at	Col4a1	290905	COL4A1	1282	0.014
1367650_at	Tinagl1	94174	TINAGL1	64129	0.014
1374444_at	Plxnb1	316009	PLXNB1	5364	0.014
1371763_at	RGD1309534	363016	C11orf54	28970	0.0141
1374570_at	Agpat2	311821	AGPAT2	10555	0.0141
1368173_at	Nop58	60373	NOP58	51602	0.0144
1380502_at	Zic2	361096	ZIC2	7546	0.0144
1372201_at	Ggnbp2	360584	GGNBP2	79893	0.0145
1367700_at	Fmod	64507	FMOD	2331	0.0145
1394782_at	Arntl2	362464	ARNTL2	56938	0.0146
1395989_at	Gfm2	294672	GFM2	84340	0.0146
1370973_at	Scn7a	64155	SCN7A	6332	0.0146
1370151_at	Cps1	497840	CPS1	1373	0.0147
1377675_at	LOC100302372	100302372	KIAA0040	9674	0.0148
1387023_at	Gstm7	81869	GSTM2	2946	0.015
1367882_at	Map1a	25152	MAP1A	4130	0.0151
1368799_at	Birc5	64041	BIRC5	332	0.0151
1376972_at	Slc40a1	170840	SLC40A1	30061	0.0152
1373535_at	Enah	360891	ENAH	55740	0.0152
1385940_at	Usp40	316599	USP40	55230	0.0153
1375541_at	Rbbp6	308968	RBBP6	5930	0.0153
1375262_at	Egln1	308913	EGLN1	54583	0.0155
1385498_at	Rhbdd1	316557	RHBDD1	84236	0.0156
1376644_at	Med19	311165	MED19	219541	0.0156
1390794_at	Pdf	690214	PDF	64146	0.0157
1368550_at	Foxq1	64826	FOXQ1	94234	0.0159
1384805_at	Defb24	641632	DEFB119	245932	0.0161
1372503_at	Tnfsf12	360548	TNFSF12	8742	0.0162
1377796_at	Fzd5	317674	FZD5	7855	0.0163
1369415_at	Bhlhe40	79431	BHLHE40	8553	0.0163
1375304_at	Abhd8	306338	ABHD8	79575	0.0163
1367612_at	Mgst1	171341	MGST1	4257	0.0163
1369957_at	Rgs5	54294	RGS5	8490	0.0165
1388337_at	Pnp	290029	PNP	4860	0.0165
1374489_at	Gtpbp2	363195	GTPBP2	54676	0.0166
1368162_at	Cst6	171096	CST6	1474	0.0166
1372561_at	Smap2	298500	SMAP2	64744	0.0166
1370353_at	Timm22	79463	TIMM22	29928	0.0167
1389436_at	Mss51	289904	MSS51	118490	0.0168
1393103_at	Mettl22	287054	METTL22	79091	0.0168
1372641_at	Alpk3	365298	ALPK3	57538	0.0171
1368100_at	Pcyt2	89841	PCYT2	5833	0.0171
1369520_a_at	Bcat1	29592	BCAT1	586	0.0171
1382699_s_at	Hps1	114638	HPS1	3257	0.0172
1374829_at	Srf	501099	SRF	6722	0.0173
1376638_at	Anks3	302937	ANKS3	124401	0.0173
1371117_at	Adam32	361170	ADAM32	203102	0.0173
1379868_at	Pbxip1	310644	PBXIP1	57326	0.0173
1384907_at	LOC306096	306096	DACH1	1602	0.0173
1369469_s_at	Spdya	192209	SPDYA	245711	0.0174
1368485_at	Avil	79253	AVIL	10677	0.0174
1395589_at	Slc35a3	310808	SLC35A3	23443	0.0175
1377079_a_at	Ppox	289219	PPOX	5498	0.0175
1387828_at	Agap2	65218	AGAP2	116986	0.0176
1370536_at	Prmt3	89820	PRMT3	10196	0.0176
1387727_at	Chrng	25753	CHRNG	1146	0.0176
1392292_at	Kctd5	287109	KCTD5	54442	0.0177
1375983_at	Mamdc2	309410	MAMDC2	256691	0.0177
1379663_at	Cachd1	298267	CACHD1	57685	0.0179
1369819_at	Bsn	29138	BSN	8927	0.0179
1393660_at	Acer1	301118	ACER1	125981	0.018
1367948_a_at	Kdr	25589	KDR	3791	0.018
1369833_at	Adam2	56806	ADAM2	2515	0.0181
1378156_at	Cys1	690489	CYS1	192668	0.0182
1369609_at	Cldn11	84588	CLDN11	5010	0.0182
1379582_a_at	Ccna2	114494	CCNA2	890	0.0183
1375696_at	Ifnar1	288264	IFNAR1	3454	0.0183
1369431_at	Galnt7	29750	GALNT7	51809	0.0184
1373248_at	Vsig10	304529	VSIG10	54621	0.0184
1368783_at	Icos	64545	ICOS	29851	0.0185
1373542_at	Sphk2	308589	SPHK2	56848	0.0185
1377897_at	Whsc1l1	290831	WHSC1L1	54904	0.0185
1387707_at	Slc2a3	25551	SLC2A3	6515	0.0185
1381933_at	Rfc5	304528	RFC5	5985	0.0186
1367880_at	Lamb2	25473	LAMB2	3913	0.0187
1372988_at	Cnot10	316034	CNOT10	25904	0.0188
1387703_a_at	Usp2	115771	USP2	9099	0.019
1376791_at	Sowaha	497903	SOWAHA	134548	0.019
1370165_at	Smpx	84416	SMPX	23676	0.019
1371168_at	Mpp2	85275	MPP2	4355	0.0192
1377369_at	Cybrd1	295669	CYBRD1	79901	0.0192
1379560_at	Nsd1	306764	NSD1	64324	0.0193
1368329_at	Slc22a6	29509	SLC22A6	9356	0.0195
1369419_at	Micu2	171433	MICU2	221154	0.0195
1373814_at	R3hdm2	362894	R3HDM2	22864	0.0195
1380356_at	Slc39a2	305846	SLC39A2	29986	0.0197
1382852_at	40238	303596	40238	162333	0.0197
1371624_at	Zc3h7b	315158	ZC3H7B	23264	0.0197
1369460_at	Slc7a2	64554	SLC7A2	6542	0.0198
1367743_at	Pfkl	25741	PFKL	5211	0.0199
1373262_at	Ppp1r18	361790	PPP1R18	170954	0.02
1387135_at	Adam15	57025	ADAM15	8751	0.02
1375543_at	Rnf149	363222	RNF149	284996	0.0201
1385412_at	Mroh8	100360777	MROH8	140699	0.0202
1388082_at	Dusp4	60587	DUSP4	1846	0.0203
1371185_at	Itga6	114517	ITGA6	3655	0.0204
1370508_a_at	Cacna1g	29717	CACNA1G	8913	0.0204
1390949_at	Mon2	314894	MON2	23041	0.0206
1387739_at	Cd8b	24931	CD8B	926	0.0207
1372043_at	Mrto4	298586	MRTO4	51154	0.0208
1390474_at	Nipal2	362899	NIPAL2	79815	0.0208
1393335_at	Egfl6	317470	EGFL6	25975	0.0212
1393780_at	Zfp131	310375	ZNF131	7690	0.0215
1370008_at	Psmc3ip	140938	PSMC3IP	29893	0.0216
1380833_at	Gpld1	291132	GPLD1	2822	0.0217
1371183_a_at	Dlg4	29495	DLG4	1742	0.0218
1370013_at	Cnga1	85259	CNGA1	1259	0.0218
1395594_at	Wnt11	140584	WNT11	7481	0.0218
1367974_at	Anxa3	25291	ANXA3	306	0.022
1378741_at	Ppp2r3c	362739	PPP2R3C	55012	0.0221
1368952_at	Gabbr2	83633	GABBR2	9568	0.0222
1394851_at	Nkx2-3	309389	NKX2-3	159296	0.0222
1370359_at	Amy1a	24203	AMY2A	279	0.0223
1373667_at	Ccbl1	311844	CCBL1	883	0.0225
1369197_at	Apaf1	78963	APAF1	317	0.0225
1372835_at	Rhoj	299145	RHOJ	57381	0.0226
1377590_at	Rffl	282844	RFFL	117584	0.0226
1390103_at	Phf2	306814	PHF2	5253	0.0226
1374624_at	Galnt11	311952	GALNT11	63917	0.0226
1382590_at	Rftn1	501095	RFTN1	23180	0.0227
1369794_a_at	Pfkfb3	117276	PFKFB3	5209	0.0228
1375865_at	Tjap1	316233	TJAP1	93643	0.0229
1371439_at	Epb4.1	313052	EPB41	2035	0.023
1370418_s_at	Syt17	192189	SYT17	51760	0.023
1370131_at	Cav1	25404	CAV1	857	0.023
1386122_at	Wnt8b	293990	WNT8B	7479	0.023
1369369_at	Kcnb2	117105	KCNB2	9312	0.0231
1375726_at	Lmo7	361084	LMO7	4008	0.0231
1369603_at	Kcnip1	65023	KCNIP1	30820	0.0231
1373386_at	Gjb2	394266	GJB2	2706	0.0232
1368475_at	Colq	29755	COLQ	8292	0.0232
1376852_at	Mccc1	294972	MCCC1	56922	0.0233
1383340_at	Atcay	362826	ATCAY	85300	0.0234
1383020_at	Cntrob	303240	CNTROB	116840	0.0235
1369506_at	Gcm1	29394	GCM1	8521	0.0236
1377055_at	LOC100362814	100362814	KIAA1549L	25758	0.0237
1372733_at	Pnpla8	314075	PNPLA8	50640	0.0237
1384744_at	MGC114464	500925	CCDC184	387856	0.0238
1387219_at	Adm	25026	ADM	133	0.0238
1371545_at	Pecam1	29583	PECAM1	5175	0.0239
1368380_at	Vtn	29169	VTN	7448	0.024
1381829_at	Zfp318	685082	ZNF318	24149	0.024
1373018_at	Spryd3	315327	SPRYD3	84926	0.024
1395037_at	Fhad1	500577	FHAD1	114827	0.0241
1368236_at	Mep1a	25684	MEP1A	4224	0.0241
1392074_at	Cped1	500046	CPED1	79974	0.0241
1376810_at	Parp4	361046	PARP4	143	0.0242
1368609_at	Slc10a1	24777	SLC10A1	6554	0.0243
1392926_at	Lama1	316758	LAMA1	284217	0.0244
1374074_at	Cdc37l1	293886	CDC37L1	55664	0.0245
1380775_at	Kif20b	309523	KIF20B	9585	0.0246
1376025_at	Prmt2	499420	PRMT2	3275	0.0247
1386966_a_at	Rbck1	60383	RBCK1	10616	0.0247
1371748_at	Agpat1	406165	AGPAT1	10554	0.0248
1369538_at	Cdk5r1	116671	CDK5R1	8851	0.0248
1393451_at	Cenpn	361416	CENPN	55839	0.0249
1371779_at	Snx6	362738	SNX6	58533	0.0249
1388943_at	Chrac1	315058	CHRAC1	54108	0.0249
1387691_at	Tnf	24835	TNF	7124	0.025
1370078_at	Lin7b	60377	LIN7B	64130	0.0251
1369000_at	Ntrk1	59109	NTRK1	4914	0.0251
1370886_a_at	Klc1	171041	KLC1	3831	0.0251
1370347_at	Pdlim7	286908	PDLIM7	9260	0.0251
1367574_at	Vim	81818	VIM	7431	0.0251
1393095_at	Tnks1bp1	295707	TNKS1BP1	85456	0.0251
1377568_at	Zfpm2	314930	ZFPM2	23414	0.0251
1383131_at	Itgb2	309684	ITGB2	3689	0.0251
1372213_at	LOC500300	500300	C10orf10	11067	0.0252
1387496_a_at	Cnga3	85257	CNGA3	1261	0.0253
1390437_at	Sema5a	310207	SEMA5A	9037	0.0255
1387365_at	Nr1h3	58852	NR1H3	10062	0.0255
1387599_a_at	Nqo1	24314	NQO1	1728	0.0255
1370154_at	Lyz2	25211	LYZ	4069	0.0256
1371376_at	H1fx	500252	H1FX	8971	0.0256
1394074_at	Zfp276	307924	ZNF276	92822	0.0256
1387959_at	Aspg	246266	ASPG	374569	0.0258
1380492_at	Ncs1	65153	NCS1	23413	0.0258
1387830_at	Crp	25419	CRP	1401	0.0259
1389398_at	Ank1	306570	ANK1	286	0.026
1370670_at	Zfp37	115768	ZFP37	7539	0.026
1380244_at	Jam2	619374	JAM2	58494	0.026
1368711_at	Foxa2	25099	FOXA2	3170	0.0261
1372814_at	Sft2d2	360868	SFT2D2	375035	0.0262
1393065_at	Tti1	499935	TTI1	9675	0.0262
1368119_at	Inpp5j	171088	INPP5J	27124	0.0264
1368416_at	Ibsp	24477	IBSP	3381	0.0267
1384423_at	LOC100363253	100363253	NT5C2	22978	0.0268
1383481_at	LOC100362819	100362819	AUTS2	26053	0.0269
1375911_at	Gpcpd1	362219	GPCPD1	56261	0.027
1370642_s_at	Pdgfrb	24629	PDGFRB	5159	0.027
1369124_at	Htr2a	29595	HTR2A	3356	0.0272
1384013_at	Chl1	89828	CHL1	10752	0.0272
1379402_at	Abcc4	170924	ABCC4	10257	0.0273
1393840_at	Gnat2	365901	GNAT2	2780	0.0275
1373418_at	Eprs	289352	EPRS	2058	0.0275
1387573_a_at	Nr5a2	60349	NR5A2	2494	0.0275
1387036_at	Hes1	29577	HES1	3280	0.0275
1371023_at	Megf8	114029	MEGF8	1954	0.0276
1387864_at	Kidins220	116478	KIDINS220	57498	0.0276
1368907_at	Scamp5	65171	SCAMP5	192683	0.0277
1377669_at	Rab27a	50645	RAB27A	5873	0.0277
1381504_at	Aspn	306805	ASPN	54829	0.0278
1378392_at	Dnaja3	360481	DNAJA3	9093	0.0281
1370137_at	Agps	84114	AGPS	8540	0.0282
1369715_at	Slc6a11	79213	SLC6A11	6538	0.0282
1373939_at	Nagk	297393	NAGK	55577	0.0285
1380455_at	Col6a5	501047	COL6A5	256076	0.0285
1389571_at	Stat2	288774	STAT2	6773	0.0285
1378803_at	Nkx6-2	309095	NKX6-2	84504	0.0285
1370517_at	Nptx1	266777	NPTX1	4884	0.0286
1396561_x_at	Piga	363464	PIGA	5277	0.0286
1383178_at	Fbxo28	305105	FBXO28	23219	0.0286
1375323_a_at	Bag6	94342	BAG6	7917	0.0287
1373323_at	Eps15l1	361120	EPS15L1	58513	0.0288
1368972_at	Ntrk2	25054	NTRK2	4915	0.0288
1377587_at	Ankrd60	296417	ANKRD60	140731	0.0289
1380329_at	Opalin	361757	OPALIN	93377	0.0291
1372904_at	Mob3a	362833	MOB3A	126308	0.0292
1374842_at	Cebpz	362686	CEBPZ	10153	0.0292
1368318_at	Homer1	29546	HOMER1	9456	0.0292
1367964_at	Tnni2	29389	TNNI2	7136	0.0293
1371987_at	Papd7	306672	PAPD7	11044	0.0294
1377351_at	Susd3	306810	SUSD3	203328	0.0295
1369513_at	Ccl28	114492	CCL28	56477	0.0296
1389735_at	Rps6ka6	317203	RPS6KA6	27330	0.0297
1372373_at	Wdr13	317370	WDR13	64743	0.0297
1373281_at	Lmf1	360495	LMF1	64788	0.0298
1375500_at	C1ql3	680404	C1QL3	389941	0.03
1368695_at	C4bpb	24236	C4BPB	725	0.0301
1368027_at	Tbxas1	24886	TBXAS1	6916	0.0302
1371927_at	Ankrd23	316330	ANKRD23	200539	0.0302
1374587_at	Tmtc3	314785	TMTC3	160418	0.0302
1372762_at	Hddc3	308758	HDDC3	374659	0.0302
1388987_at	Usb1	307643	USB1	79650	0.0303
1380866_at	LOC365985	365985	AK5	26289	0.0303
1369836_at	Ifit1	56824	IFIT1B	439996	0.0307
1369780_at	Rasgrf2	114513	RASGRF2	5924	0.0307
1369758_at	Gpam	29653	GPAM	57678	0.0308
1376073_at	Sel1l	314352	SEL1L	6400	0.0309
1376709_at	Slc39a8	295455	SLC39A8	64116	0.031
1377595_at	Ssfa2	311146	SSFA2	6744	0.0311
1391064_at	Atg16l2	308865	ATG16L2	89849	0.0311
1380637_at	Megf11	691517	MEGF11	84465	0.0312
1388259_at	Snrpn	81781	SNRPN	6638	0.0314
1369968_at	Ptn	24924	PTN	5764	0.0315
1374588_at	Sumf1	362409	SUMF1	285362	0.0315
1393170_at	LOC100911474	100911474	HOXA3	3200	0.0315
1376461_at	Dclk2	310698	DCLK2	166614	0.0315
1393409_at	Stxbp6	362734	STXBP6	29091	0.0316
1380241_a_at	Lrp5	293649	LRP5	4041	0.0317
1377325_a_at	Pgm2l1	685076	PGM2L1	283209	0.0317
1391507_at	Zfp467	500110	ZNF467	168544	0.0318
1385612_at	LOC683613	683613	KRT71	112802	0.032
1391922_at	Helt	498633	HELT	391723	0.032
1378209_a_at	Srpk3	293854	SRPK3	26576	0.0321
1370337_at	Ctcf	83726	CTCF	10664	0.0322
1378996_at	Zfp282	297065	ZNF282	8427	0.0323
